# Supplementary material for: Functionalized Calix[4]Nanocones
Source: Angew Chem Int Ed Engl. 2025 Jul 25;64(37):e202512873. doi: 10.1002/anie.202512873 (PMC12416480; doi:10.1002/anie.202512873)
Supplement: Supplementary file 2 — Supporting Information [file ANIE-64-e202512873-s002.cif]

data_GLOBAL

# 1. SUBMISSION DETAILS

_publ_contact_author_name  'Mastalerz, Michael'
_publ_contact_author_address
;
        Organisch-Chemisches Institut
        Universit\"at Heidelberg
        Im Neuenheimer Feld 270
        D-69120 Heidelberg
        Germany
;
_publ_contact_author_phone      '049 6221-54-6207'
_publ_contact_author_fax        '049 6221 54-4205'
_publ_contact_author_email      'michael.mastalerz@oci.uni-heidelberg.de'
_publ_requested_journal         'JACS'
_publ_requested_coeditor_name     ?

_publ_contact_letter
;
  paper to be submitted for publication in JACS
;

#====================================================================

# 3. TITLE AND AUTHOR LIST

_publ_section_title
;
 Functionalized Calix[4]nanocones
;

loop_
 _publ_author_name
 _publ_author_address
       'Anika Haidisch'
;       Organisch-Chemisches Institut
        Universit\"at Heidelberg
        Im Neuenheimer Feld 270
        69120 Heidelberg
        Germany
;
       'Frank Rominger'
;       Organisch-Chemisches Institut
        Universit\"at Heidelberg
        Im Neuenheimer Feld 270
        69120 Heidelberg
        Germany
;
       'Michael Mastalerz'
;       Organisch-Chemisches Institut
        Universit\"at Heidelberg
        Im Neuenheimer Feld 270
        69120 Heidelberg
        Germany
;

#==================================================================

 
data_aha1 
  
_audit_creation_method            'SHELXL-2018/3' 
_shelx_SHELXL_version_number      '2018/3' 
_chemical_name_systematic         ? 
_chemical_name_common             ? 
_chemical_melting_point           ? 
_chemical_formula_moiety          ? 
_chemical_formula_sum 
 'C44 H56 O8' 
_chemical_formula_weight          712.88 
  
loop_ 
 _atom_type_symbol 
 _atom_type_description 
 _atom_type_scat_dispersion_real 
 _atom_type_scat_dispersion_imag 
 _atom_type_scat_source 
 'C'  'C'   0.0033   0.0016 
 'International Tables Vol C Tables 4.2.6.8 and 6.1.1.4' 
 'H'  'H'   0.0000   0.0000 
 'International Tables Vol C Tables 4.2.6.8 and 6.1.1.4' 
 'O'  'O'   0.0106   0.0060 
 'International Tables Vol C Tables 4.2.6.8 and 6.1.1.4' 
  
_space_group_crystal_system       monoclinic 
_space_group_IT_number            14 
_space_group_name_H-M_alt         'P 21/n' 
_space_group_name_Hall            '-P 2yn' 
  
_shelx_space_group_comment 
; 
The symmetry employed for this shelxl refinement is uniquely defined 
by the following loop, which should always be used as a source of 
symmetry information in preference to the above space-group names. 
They are only intended as comments. 
; 
  
loop_ 
 _space_group_symop_operation_xyz 
 'x, y, z' 
 '-x+1/2, y+1/2, -z+1/2' 
 '-x, -y, -z' 
 'x-1/2, -y-1/2, z-1/2' 
  
_cell_length_a                    13.3758(4) 
_cell_length_b                    20.4727(5) 
_cell_length_c                    14.9391(4) 
_cell_angle_alpha                 90 
_cell_angle_beta                  101.5535(19) 
_cell_angle_gamma                 90 
_cell_volume                      4008.01(19) 
_cell_formula_units_Z             4 
_cell_measurement_temperature     200(2) 
_cell_measurement_reflns_used     3944 
_cell_measurement_theta_min       2.28 
_cell_measurement_theta_max       19.55 
  
_exptl_crystal_description        hexagonal 
_exptl_crystal_colour             colourless 
_exptl_crystal_density_meas       ? 
_exptl_crystal_density_method     ? 
_exptl_crystal_density_diffrn     1.181 
_exptl_crystal_F_000              1536 
_exptl_transmission_factor_min    ? 
_exptl_transmission_factor_max    ? 
_exptl_crystal_size_max           0.131 
_exptl_crystal_size_mid           0.106 
_exptl_crystal_size_min           0.066 
_exptl_absorpt_coefficient_mu     0.080 
_shelx_estimated_absorpt_T_min    0.990 
_shelx_estimated_absorpt_T_max    0.995 
_exptl_absorpt_correction_type    multi-scan 
_exptl_absorpt_correction_T_min   0.9243 
_exptl_absorpt_correction_T_max   0.9568 
_exptl_absorpt_process_details
;
Sheldrick, G. M. (2008). <i>SADABS</i>. University of G\"ottingen, Germany.
; 
_exptl_absorpt_special_details    ? 
_diffrn_ambient_temperature       200(2) 
_diffrn_radiation_wavelength      0.71073 
_diffrn_radiation_type            MoK\a 
_diffrn_source                    'ImuS microsource' 
_diffrn_measurement_device_type   'Bruker APEX-II Quazar area detector' 
_diffrn_measurement_method        '\f and \w scans' 
_diffrn_detector_area_resol_mean  ? 
_diffrn_reflns_number             30121 
_diffrn_reflns_av_unetI/netI      0.0558 
_diffrn_reflns_av_R_equivalents   0.0670 
_diffrn_reflns_limit_h_min        -14 
_diffrn_reflns_limit_h_max        14 
_diffrn_reflns_limit_k_min        -21 
_diffrn_reflns_limit_k_max        21 
_diffrn_reflns_limit_l_min        -15 
_diffrn_reflns_limit_l_max        15 
_diffrn_reflns_theta_min          1.710 
_diffrn_reflns_theta_max          22.337 
_diffrn_reflns_theta_full         22.337 
_diffrn_measured_fraction_theta_max   0.999 
_diffrn_measured_fraction_theta_full  0.999 
_diffrn_reflns_Laue_measured_fraction_max    0.999 
_diffrn_reflns_Laue_measured_fraction_full   0.999 
_diffrn_reflns_point_group_measured_fraction_max   0.999 
_diffrn_reflns_point_group_measured_fraction_full  0.999 
_reflns_number_total              5128 
_reflns_number_gt                 3086 
_reflns_threshold_expression      'I > 2\s(I)' 
_reflns_Friedel_coverage          0.000 
_reflns_Friedel_fraction_max      . 
_reflns_Friedel_fraction_full     . 
  
_reflns_special_details 
; 
 Reflections were merged by SHELXL according to the crystal 
 class for the calculation of statistics and refinement. 
  
 _reflns_Friedel_fraction is defined as the number of unique 
 Friedel pairs measured divided by the number that would be 
 possible theoretically, ignoring centric projections and 
 systematic absences. 
; 
  
_computing_data_collection        'Bruker APEX2' 
_computing_cell_refinement        'Bruker SAINT' 
_computing_data_reduction         'Bruker SAINT' 
_computing_structure_solution     'SHELXT-2018/2 (Sheldrick 2015)' 
_computing_structure_refinement 'SHELXL-2018/3 (Sheldrick, 2018)' 
_computing_molecular_graphics     'Bruker SHELXTL' 
_computing_publication_material   'Bruker SHELXTL' 
_refine_special_details           ? 
_refine_ls_structure_factor_coef  Fsqd 
_refine_ls_matrix_type            full 
_refine_ls_weighting_scheme       calc 
_refine_ls_weighting_details 
'w=1/[\s^2^(Fo^2^)+(0.0567P)^2^+7.0725P] where P=(Fo^2^+2Fc^2^)/3' 
_atom_sites_solution_primary      ? 
_atom_sites_solution_secondary    ? 
_atom_sites_solution_hydrogens    geom 
_refine_ls_hydrogen_treatment     constr 
_refine_ls_extinction_method      none 
_refine_ls_extinction_coef        . 
_refine_ls_number_reflns          5128 
_refine_ls_number_parameters      536 
_refine_ls_number_restraints      753 
_refine_ls_R_factor_all           0.1169 
_refine_ls_R_factor_gt            0.0661 
_refine_ls_wR_factor_ref          0.1830 
_refine_ls_wR_factor_gt           0.1535 
_refine_ls_goodness_of_fit_ref    1.023 
_refine_ls_restrained_S_all       1.095 
_refine_ls_shift/su_max           0.001 
_refine_ls_shift/su_mean          0.000 
  
loop_ 
 _atom_site_label 
 _atom_site_type_symbol 
 _atom_site_fract_x 
 _atom_site_fract_y 
 _atom_site_fract_z 
 _atom_site_U_iso_or_equiv 
 _atom_site_adp_type 
 _atom_site_occupancy 
 _atom_site_site_symmetry_order 
 _atom_site_calc_flag 
 _atom_site_refinement_flags_posn 
 _atom_site_refinement_flags_adp 
 _atom_site_refinement_flags_occupancy 
 _atom_site_disorder_assembly 
 _atom_site_disorder_group 
O10 O 0.4758(2) 0.30070(15) 0.6919(2) 0.0527(9) Uani 1 1 d D . . . . 
C11 C 0.4913(3) 0.2992(2) 0.6027(3) 0.0443(11) Uani 1 1 d D . . . . 
C12 C 0.5496(3) 0.2487(2) 0.5767(3) 0.0444(11) Uani 1 1 d D . . . . 
C13 C 0.5609(3) 0.2468(2) 0.4863(3) 0.0493(12) Uani 1 1 d D . . . . 
H13 H 0.598248 0.212259 0.466087 0.059 Uiso 1 1 calc R U . . . 
C14 C 0.5179(3) 0.2949(2) 0.4254(3) 0.0498(12) Uani 1 1 d D . . . . 
C15 C 0.4682(3) 0.3475(2) 0.4542(3) 0.0518(12) Uani 1 1 d D . . . . 
H15 H 0.442200 0.381415 0.412495 0.062 Uiso 1 1 calc R U . . . 
C16 C 0.4562(3) 0.3508(2) 0.5446(3) 0.0452(11) Uani 1 1 d D . . . . 
C17 C 0.6081(3) 0.2034(2) 0.6482(3) 0.0493(12) Uani 1 1 d D . . . . 
H17A H 0.636785 0.166760 0.618210 0.059 Uiso 1 1 calc R U . . . 
H17B H 0.561608 0.185039 0.685690 0.059 Uiso 1 1 calc R U . . . 
O18 O 0.5324(2) 0.28692(17) 0.3370(2) 0.0601(9) Uani 1 1 d D . . . . 
C18 C 0.4774(4) 0.3297(3) 0.2695(3) 0.0685(16) Uani 1 1 d D . . . . 
H18A H 0.493718 0.319459 0.209936 0.103 Uiso 1 1 calc R U . . . 
H18B H 0.404006 0.324144 0.266244 0.103 Uiso 1 1 calc R U . . . 
H18C H 0.496671 0.375012 0.285784 0.103 Uiso 1 1 calc R U . . . 
O20 O 0.6289(2) 0.21454(14) 0.8434(2) 0.0476(8) Uani 1 1 d D . . . . 
C21 C 0.6991(3) 0.2476(2) 0.8024(3) 0.0407(11) Uani 1 1 d D . . . . 
C22 C 0.7715(3) 0.2880(2) 0.8553(3) 0.0388(10) Uani 1 1 d D . . . . 
C23 C 0.8435(3) 0.3184(2) 0.8139(3) 0.0422(11) Uani 1 1 d D . . . . 
H23 H 0.893731 0.345903 0.848954 0.051 Uiso 1 1 calc R U . . . 
C24 C 0.8427(3) 0.3088(2) 0.7220(3) 0.0435(11) Uani 1 1 d D . . . . 
C25 C 0.7658(3) 0.2722(2) 0.6701(3) 0.0454(11) Uani 1 1 d D . . . . 
H25 H 0.762339 0.268486 0.606135 0.054 Uiso 1 1 calc R U . . . 
C26 C 0.6938(3) 0.2409(2) 0.7090(3) 0.0416(11) Uani 1 1 d D . . . . 
C27 C 0.7733(3) 0.3000(2) 0.9557(3) 0.0449(11) Uani 1 1 d D . . . . 
H27A H 0.714299 0.277803 0.973237 0.054 Uiso 1 1 calc R U . . . 
H27B H 0.836370 0.281143 0.992676 0.054 Uiso 1 1 calc R U . . . 
O28 O 0.9142(2) 0.33365(16) 0.6766(2) 0.0594(9) Uani 1 1 d D . . . . 
C28 C 0.9947(4) 0.3704(3) 0.7275(4) 0.0800(18) Uani 1 1 d D . . . . 
H28A H 1.039849 0.385122 0.687381 0.120 Uiso 1 1 calc R U . . . 
H28B H 0.966938 0.408388 0.754108 0.120 Uiso 1 1 calc R U . . . 
H28C H 1.033327 0.343224 0.776467 0.120 Uiso 1 1 calc R U . . . 
O30 O 0.5964(2) 0.37669(15) 0.8924(2) 0.0548(9) Uani 1 1 d D . . . . 
C31 C 0.6823(3) 0.4078(2) 0.9397(3) 0.0457(11) Uani 1 1 d D . . . . 
C32 C 0.6820(3) 0.4763(2) 0.9418(3) 0.0473(12) Uani 1 1 d D . . . . 
C33 C 0.7670(3) 0.5076(2) 0.9920(3) 0.0526(13) Uani 1 1 d D . . . . 
H33 H 0.767491 0.553811 0.997079 0.063 Uiso 1 1 calc R U . . . 
C34 C 0.8518(4) 0.4718(2) 1.0352(3) 0.0530(13) Uani 1 1 d D . . . . 
C35 C 0.8538(3) 0.4049(2) 1.0251(3) 0.0465(12) Uani 1 1 d D . . . . 
H35 H 0.913277 0.381044 1.051764 0.056 Uiso 1 1 calc R U . . . 
C36 C 0.7690(3) 0.3720(2) 0.9762(3) 0.0424(11) Uani 1 1 d D . . . . 
C37 C 0.5949(3) 0.5131(2) 0.8828(3) 0.0535(13) Uani 1 1 d D . . . . 
H37A H 0.604343 0.560673 0.893340 0.064 Uiso 1 1 calc R U . . . 
H37B H 0.529559 0.500302 0.899400 0.064 Uiso 1 1 calc R U . . . 
O38 O 0.9308(3) 0.50835(16) 1.0838(2) 0.0700(11) Uani 1 1 d D . . . . 
C38 C 1.0195(4) 0.4729(3) 1.1279(4) 0.0735(17) Uani 1 1 d D . . . . 
H38A H 1.070478 0.503589 1.160268 0.110 Uiso 1 1 calc R U . . . 
H38B H 1.000471 0.441978 1.171697 0.110 Uiso 1 1 calc R U . . . 
H38C H 1.048068 0.449056 1.082059 0.110 Uiso 1 1 calc R U . . . 
O40 O 0.4158(2) 0.46337(15) 0.7600(2) 0.0549(9) Uani 1 1 d D . . . . 
C41 C 0.5055(3) 0.4711(2) 0.7266(3) 0.0435(11) Uani 1 1 d D . . . . 
C42 C 0.5077(3) 0.4489(2) 0.6389(3) 0.0432(11) Uani 1 1 d D . . . . 
C43 C 0.5982(3) 0.4554(2) 0.6072(3) 0.0462(12) Uani 1 1 d D . . . . 
H43 H 0.601512 0.440484 0.547647 0.055 Uiso 1 1 calc R U . . . 
C44 C 0.6828(3) 0.4831(2) 0.6613(3) 0.0491(12) Uani 1 1 d D . . . . 
C45 C 0.6795(3) 0.5040(2) 0.7484(3) 0.0475(12) Uani 1 1 d D . . . . 
H45 H 0.738479 0.522906 0.785311 0.057 Uiso 1 1 calc R U . . . 
C46 C 0.5915(3) 0.4977(2) 0.7826(3) 0.0433(11) Uani 1 1 d D . . . . 
C47 C 0.4183(3) 0.4127(2) 0.5815(3) 0.0517(13) Uani 1 1 d D . . . . 
H47A H 0.367625 0.401928 0.619277 0.062 Uiso 1 1 calc R U . . . 
H47B H 0.384621 0.440745 0.530226 0.062 Uiso 1 1 calc R U . . . 
O48 O 0.7761(3) 0.48982(18) 0.6353(2) 0.0699(10) Uani 1 1 d D . . . . 
C48 C 0.7895(4) 0.4558(3) 0.5556(4) 0.0735(16) Uani 1 1 d D . . . . 
H48A H 0.858048 0.464354 0.544467 0.110 Uiso 1 1 calc R U . . . 
H48B H 0.781231 0.408777 0.564363 0.110 Uiso 1 1 calc R U . . . 
H48C H 0.738472 0.470668 0.503078 0.110 Uiso 1 1 calc R U . . . 
C51 C 0.3969(4) 0.2545(3) 0.7095(4) 0.0774(17) Uani 1 1 d D . . . . 
H51A H 0.400078 0.214057 0.673851 0.093 Uiso 1 1 calc R U . . . 
H51B H 0.410857 0.242759 0.775062 0.093 Uiso 1 1 calc R U . . . 
C52 C 0.2946(4) 0.2827(3) 0.6844(4) 0.0826(17) Uani 1 1 d D . . . . 
H52A H 0.279801 0.294320 0.618713 0.099 Uiso 1 1 calc R U . . . 
H52B H 0.290488 0.322923 0.720214 0.099 Uiso 1 1 calc R U . . . 
C53 C 0.2160(5) 0.2322(3) 0.7040(5) 0.100(2) Uani 1 1 d D . . . . 
H53A H 0.147242 0.250718 0.687355 0.150 Uiso 1 1 calc R U . . . 
H53B H 0.220145 0.192660 0.667943 0.150 Uiso 1 1 calc R U . . . 
H53C H 0.230801 0.221180 0.769154 0.150 Uiso 1 1 calc R U . . . 
C54 C 0.6646(4) 0.1512(3) 0.8784(5) 0.087(2) Uani 1 1 d D . . . . 
H54A H 0.739094 0.152567 0.902496 0.105 Uiso 0.445(15) 1 calc R U P A 1 
H54B H 0.650686 0.118282 0.828922 0.105 Uiso 0.445(15) 1 calc R U P A 1 
H54C H 0.717128 0.155781 0.935001 0.105 Uiso 0.555(15) 1 calc R U P A 2 
H54D H 0.694377 0.126917 0.832739 0.105 Uiso 0.555(15) 1 calc R U P A 2 
C55 C 0.6083(11) 0.1328(10) 0.9552(11) 0.097(7) Uani 0.445(15) 1 d D . P A 1 
H55A H 0.643565 0.095996 0.991321 0.116 Uiso 0.445(15) 1 calc R U P A 1 
H55B H 0.607558 0.170478 0.996565 0.116 Uiso 0.445(15) 1 calc R U P A 1 
C56 C 0.5025(12) 0.1138(11) 0.9129(16) 0.153(12) Uani 0.445(15) 1 d D . P A 1 
H56A H 0.465448 0.101883 0.960909 0.229 Uiso 0.445(15) 1 calc R U P A 1 
H56B H 0.468018 0.150559 0.877581 0.229 Uiso 0.445(15) 1 calc R U P A 1 
H56C H 0.503905 0.076327 0.872354 0.229 Uiso 0.445(15) 1 calc R U P A 1 
C57 C 0.5370(7) 0.3457(9) 0.9531(10) 0.094(5) Uani 0.681(19) 1 d D . P B 1 
H57A H 0.557671 0.299349 0.961314 0.113 Uiso 0.681(19) 1 calc R U P B 1 
H57B H 0.554319 0.367077 1.013728 0.113 Uiso 0.681(19) 1 calc R U P B 1 
C58 C 0.4321(6) 0.3485(9) 0.9226(8) 0.102(6) Uani 0.681(19) 1 d D . P B 1 
H58A H 0.417606 0.334956 0.857658 0.122 Uiso 0.681(19) 1 calc R U P B 1 
H58B H 0.411653 0.394906 0.924095 0.122 Uiso 0.681(19) 1 calc R U P B 1 
C59 C 0.3636(13) 0.3102(11) 0.9695(16) 0.096(7) Uani 0.681(19) 1 d D . P B 1 
H59A H 0.292480 0.317765 0.939349 0.143 Uiso 0.681(19) 1 calc R U P B 1 
H59B H 0.379553 0.263629 0.966692 0.143 Uiso 0.681(19) 1 calc R U P B 1 
H59C H 0.373562 0.323953 1.033542 0.143 Uiso 0.681(19) 1 calc R U P B 1 
C60 C 0.3492(4) 0.5187(3) 0.7433(5) 0.102(2) Uani 1 1 d D . . . . 
H60A H 0.352655 0.540038 0.684564 0.123 Uiso 0.540(14) 1 calc R U P C 1 
H60B H 0.365468 0.551159 0.793284 0.123 Uiso 0.540(14) 1 calc R U P C 1 
H60C H 0.391465 0.557140 0.766599 0.123 Uiso 0.460(14) 1 calc R U P C 2 
H60D H 0.330947 0.523733 0.676142 0.123 Uiso 0.460(14) 1 calc R U P C 2 
C61 C 0.2435(8) 0.4867(7) 0.7405(11) 0.083(5) Uani 0.540(14) 1 d D . P C 1 
H61A H 0.232669 0.450823 0.695062 0.099 Uiso 0.540(14) 1 calc R U P C 1 
H61B H 0.240626 0.468013 0.801052 0.099 Uiso 0.540(14) 1 calc R U P C 1 
C62 C 0.1617(8) 0.5374(8) 0.7149(10) 0.108(6) Uani 0.540(14) 1 d D . P C 1 
H62A H 0.094751 0.517327 0.713041 0.161 Uiso 0.540(14) 1 calc R U P C 1 
H62B H 0.172425 0.572490 0.760412 0.161 Uiso 0.540(14) 1 calc R U P C 1 
H62C H 0.164489 0.555346 0.654705 0.161 Uiso 0.540(14) 1 calc R U P C 1 
C55B C 0.5713(9) 0.1159(6) 0.8978(8) 0.071(4) Uani 0.555(15) 1 d D . P A 2 
H55C H 0.509539 0.127312 0.851878 0.085 Uiso 0.555(15) 1 calc R U P A 2 
H55D H 0.581020 0.067947 0.897699 0.085 Uiso 0.555(15) 1 calc R U P A 2 
C56B C 0.5628(13) 0.1394(8) 0.9897(8) 0.117(7) Uani 0.555(15) 1 d D . P A 2 
H56D H 0.503833 0.118785 1.007901 0.175 Uiso 0.555(15) 1 calc R U P A 2 
H56E H 0.625018 0.127954 1.033726 0.175 Uiso 0.555(15) 1 calc R U P A 2 
H56F H 0.554043 0.186899 0.988229 0.175 Uiso 0.555(15) 1 calc R U P A 2 
C61B C 0.2595(10) 0.5254(9) 0.7745(16) 0.155(10) Uani 0.460(14) 1 d D . P C 2 
H61C H 0.234137 0.570900 0.767573 0.186 Uiso 0.460(14) 1 calc R U P C 2 
H61D H 0.268519 0.512418 0.839488 0.186 Uiso 0.460(14) 1 calc R U P C 2 
C62B C 0.1880(12) 0.4796(10) 0.7139(19) 0.165(12) Uani 0.460(14) 1 d D . P C 2 
H62D H 0.120920 0.480750 0.730874 0.247 Uiso 0.460(14) 1 calc R U P C 2 
H62E H 0.181202 0.493075 0.650066 0.247 Uiso 0.460(14) 1 calc R U P C 2 
H62F H 0.215317 0.435047 0.721423 0.247 Uiso 0.460(14) 1 calc R U P C 2 
C57B C 0.5119(15) 0.3736(9) 0.941(2) 0.067(7) Uani 0.319(19) 1 d D . P B 2 
H57C H 0.533479 0.392296 1.002734 0.080 Uiso 0.319(19) 1 calc R U P B 2 
H57D H 0.453823 0.399710 0.907578 0.080 Uiso 0.319(19) 1 calc R U P B 2 
C58B C 0.481(3) 0.3064(9) 0.947(4) 0.18(2) Uani 0.319(19) 1 d D . P B 2 
H58C H 0.538901 0.280913 0.981184 0.214 Uiso 0.319(19) 1 calc R U P B 2 
H58D H 0.461337 0.287800 0.885090 0.214 Uiso 0.319(19) 1 calc R U P B 2 
C59B C 0.393(3) 0.3000(18) 0.994(3) 0.081(13) Uani 0.319(19) 1 d D . P B 2 
H59D H 0.374959 0.253758 0.996773 0.122 Uiso 0.319(19) 1 calc R U P B 2 
H59E H 0.412337 0.317473 1.056166 0.122 Uiso 0.319(19) 1 calc R U P B 2 
H59F H 0.334764 0.324361 0.960061 0.122 Uiso 0.319(19) 1 calc R U P B 2 
  
loop_ 
 _atom_site_aniso_label 
 _atom_site_aniso_U_11 
 _atom_site_aniso_U_22 
 _atom_site_aniso_U_33 
 _atom_site_aniso_U_23 
 _atom_site_aniso_U_13 
 _atom_site_aniso_U_12 
O10 0.054(2) 0.056(2) 0.0447(19) -0.0117(16) 0.0030(16) 0.0040(17) 
C11 0.039(3) 0.049(3) 0.041(3) -0.011(2) -0.001(2) -0.001(2) 
C12 0.034(3) 0.048(3) 0.047(3) -0.007(2) -0.001(2) -0.001(2) 
C13 0.038(3) 0.054(3) 0.053(3) -0.007(2) 0.002(2) 0.005(2) 
C14 0.038(3) 0.065(3) 0.046(3) -0.006(2) 0.006(2) -0.004(2) 
C15 0.043(3) 0.053(3) 0.055(3) 0.000(2) 0.000(2) -0.002(2) 
C16 0.035(3) 0.046(3) 0.051(3) -0.009(2) -0.001(2) 0.001(2) 
C17 0.049(3) 0.043(3) 0.051(3) -0.009(2) 0.000(2) 0.007(2) 
O18 0.053(2) 0.076(2) 0.051(2) -0.0006(18) 0.0082(17) 0.0027(18) 
C18 0.073(4) 0.077(4) 0.052(3) 0.008(3) 0.005(3) -0.002(3) 
O20 0.0419(18) 0.0436(19) 0.057(2) 0.0095(16) 0.0101(15) 0.0006(15) 
C21 0.037(3) 0.035(3) 0.049(3) 0.006(2) 0.008(2) 0.005(2) 
C22 0.041(3) 0.036(3) 0.037(2) 0.003(2) 0.002(2) 0.005(2) 
C23 0.040(3) 0.041(3) 0.043(3) -0.001(2) 0.002(2) -0.003(2) 
C24 0.039(3) 0.047(3) 0.046(3) 0.005(2) 0.010(2) 0.006(2) 
C25 0.047(3) 0.051(3) 0.038(3) -0.002(2) 0.009(2) 0.008(2) 
C26 0.039(2) 0.040(3) 0.043(3) -0.005(2) 0.002(2) 0.007(2) 
C27 0.045(3) 0.049(3) 0.039(2) 0.004(2) 0.005(2) 0.002(2) 
O28 0.057(2) 0.069(2) 0.056(2) -0.0013(18) 0.0198(17) -0.0098(18) 
C28 0.078(4) 0.087(4) 0.082(4) -0.014(3) 0.036(3) -0.037(3) 
O30 0.0432(19) 0.058(2) 0.063(2) -0.0015(17) 0.0092(16) -0.0055(16) 
C31 0.045(3) 0.055(3) 0.037(3) -0.005(2) 0.006(2) -0.001(2) 
C32 0.047(3) 0.055(3) 0.041(3) -0.008(2) 0.011(2) 0.006(2) 
C33 0.054(3) 0.050(3) 0.051(3) -0.013(2) 0.004(2) 0.008(2) 
C34 0.051(3) 0.055(3) 0.048(3) -0.017(2) -0.002(2) 0.004(2) 
C35 0.045(3) 0.053(3) 0.038(3) -0.003(2) 0.002(2) 0.007(2) 
C36 0.047(3) 0.048(3) 0.033(3) 0.001(2) 0.008(2) 0.004(2) 
C37 0.045(3) 0.054(3) 0.060(3) -0.010(2) 0.006(2) 0.011(2) 
O38 0.064(2) 0.062(2) 0.071(3) -0.0208(19) -0.0173(19) 0.0041(18) 
C38 0.062(3) 0.075(4) 0.072(4) -0.020(3) -0.015(3) 0.009(3) 
O40 0.0391(18) 0.060(2) 0.065(2) -0.0030(18) 0.0098(16) 0.0040(16) 
C41 0.035(2) 0.041(3) 0.053(3) 0.004(2) 0.004(2) 0.003(2) 
C42 0.040(3) 0.038(3) 0.048(3) 0.004(2) -0.001(2) 0.004(2) 
C43 0.049(3) 0.045(3) 0.045(3) 0.002(2) 0.008(2) 0.002(2) 
C44 0.044(3) 0.046(3) 0.058(3) 0.002(2) 0.013(2) 0.000(2) 
C45 0.040(3) 0.044(3) 0.055(3) -0.004(2) 0.003(2) -0.001(2) 
C46 0.040(3) 0.040(3) 0.047(3) -0.003(2) 0.000(2) 0.007(2) 
C47 0.047(3) 0.047(3) 0.056(3) -0.004(2) -0.002(2) 0.004(2) 
O48 0.055(2) 0.080(3) 0.081(3) -0.009(2) 0.0276(19) -0.0119(19) 
C48 0.071(4) 0.079(4) 0.077(4) 0.000(3) 0.032(3) 0.013(3) 
C51 0.080(4) 0.106(5) 0.047(3) -0.010(3) 0.016(3) 0.010(3) 
C52 0.087(4) 0.092(5) 0.071(4) -0.012(3) 0.022(3) 0.008(3) 
C53 0.093(5) 0.102(5) 0.121(6) -0.009(4) 0.061(4) -0.014(4) 
C54 0.081(4) 0.054(4) 0.138(6) 0.042(4) 0.046(4) 0.012(3) 
C55 0.093(13) 0.090(14) 0.111(19) 0.045(13) 0.031(10) 0.005(10) 
C56 0.080(11) 0.17(2) 0.21(3) 0.113(19) 0.026(13) -0.013(13) 
C57 0.056(5) 0.093(11) 0.138(10) 0.058(9) 0.029(6) 0.005(6) 
C58 0.064(5) 0.155(15) 0.090(8) 0.030(8) 0.023(5) -0.017(7) 
C59 0.066(8) 0.115(10) 0.117(16) 0.022(10) 0.046(9) -0.002(7) 
C60 0.057(4) 0.090(5) 0.168(7) 0.016(5) 0.040(4) 0.019(3) 
C61 0.057(7) 0.093(12) 0.104(11) -0.011(9) 0.033(8) 0.022(7) 
C62 0.053(7) 0.135(14) 0.139(12) 0.019(10) 0.030(7) 0.037(8) 
C55B 0.060(8) 0.063(7) 0.085(8) 0.022(7) 0.007(7) 0.000(6) 
C56B 0.129(18) 0.149(14) 0.082(9) 0.021(8) 0.046(10) -0.033(12) 
C61B 0.068(10) 0.110(15) 0.29(3) -0.098(16) 0.052(12) 0.006(9) 
C62B 0.044(10) 0.111(17) 0.34(3) -0.094(18) 0.044(15) -0.010(12) 
C57B 0.042(10) 0.056(12) 0.106(17) 0.030(12) 0.021(11) 0.019(9) 
C58B 0.20(4) 0.062(12) 0.35(5) 0.00(2) 0.22(4) -0.004(17) 
C59B 0.09(2) 0.10(2) 0.060(17) -0.045(19) 0.045(19) -0.05(2) 
  
_geom_special_details 
; 
 All esds (except the esd in the dihedral angle between two l.s. planes) 
 are estimated using the full covariance matrix.  The cell esds are taken 
 into account individually in the estimation of esds in distances, angles 
 and torsion angles; correlations between esds in cell parameters are only 
 used when they are defined by crystal symmetry.  An approximate (isotropic) 
 treatment of cell esds is used for estimating esds involving l.s. planes. 
; 
  
loop_ 
 _geom_bond_atom_site_label_1 
 _geom_bond_atom_site_label_2 
 _geom_bond_distance 
 _geom_bond_site_symmetry_2 
 _geom_bond_publ_flag 
O10 C11 1.390(5) . ? 
O10 C51 1.479(6) . ? 
C11 C16 1.387(6) . ? 
C11 C12 1.395(6) . ? 
C12 C13 1.390(6) . ? 
C12 C17 1.510(6) . ? 
C13 C14 1.385(6) . ? 
C13 H13 0.9500 . ? 
C14 C15 1.379(6) . ? 
C14 O18 1.383(5) . ? 
C15 C16 1.394(6) . ? 
C15 H15 0.9500 . ? 
C16 C47 1.510(6) . ? 
C17 C26 1.520(5) . ? 
C17 H17A 0.9900 . ? 
C17 H17B 0.9900 . ? 
O18 C18 1.424(5) . ? 
C18 H18A 0.9800 . ? 
C18 H18B 0.9800 . ? 
C18 H18C 0.9800 . ? 
O20 C21 1.395(5) . ? 
O20 C54 1.443(5) . ? 
C21 C26 1.391(5) . ? 
C21 C22 1.391(5) . ? 
C22 C23 1.392(5) . ? 
C22 C27 1.515(5) . ? 
C23 C24 1.384(5) . ? 
C23 H23 0.9500 . ? 
C24 O28 1.376(5) . ? 
C24 C25 1.379(6) . ? 
C25 C26 1.378(6) . ? 
C25 H25 0.9500 . ? 
C27 C36 1.509(6) . ? 
C27 H27A 0.9900 . ? 
C27 H27B 0.9900 . ? 
O28 C28 1.406(5) . ? 
C28 H28A 0.9800 . ? 
C28 H28B 0.9800 . ? 
C28 H28C 0.9800 . ? 
O30 C31 1.379(5) . ? 
O30 C57B 1.458(13) . ? 
O30 C57 1.464(9) . ? 
C31 C36 1.388(6) . ? 
C31 C32 1.404(6) . ? 
C32 C33 1.387(6) . ? 
C32 C37 1.514(6) . ? 
C33 C34 1.394(6) . ? 
C33 H33 0.9500 . ? 
C34 O38 1.377(5) . ? 
C34 C35 1.380(6) . ? 
C35 C36 1.393(6) . ? 
C35 H35 0.9500 . ? 
C37 C46 1.522(6) . ? 
C37 H37A 0.9900 . ? 
C37 H37B 0.9900 . ? 
O38 C38 1.433(5) . ? 
C38 H38A 0.9800 . ? 
C38 H38B 0.9800 . ? 
C38 H38C 0.9800 . ? 
O40 C41 1.397(5) . ? 
O40 C60 1.431(6) . ? 
C41 C46 1.391(6) . ? 
C41 C42 1.394(6) . ? 
C42 C43 1.391(6) . ? 
C42 C47 1.518(6) . ? 
C43 C44 1.375(6) . ? 
C43 H43 0.9500 . ? 
C44 C45 1.379(6) . ? 
C44 O48 1.387(5) . ? 
C45 C46 1.379(6) . ? 
C45 H45 0.9500 . ? 
C47 H47A 0.9900 . ? 
C47 H47B 0.9900 . ? 
O48 C48 1.421(5) . ? 
C48 H48A 0.9800 . ? 
C48 H48B 0.9800 . ? 
C48 H48C 0.9800 . ? 
C51 C52 1.463(7) . ? 
C51 H51A 0.9900 . ? 
C51 H51B 0.9900 . ? 
C52 C53 1.544(7) . ? 
C52 H52A 0.9900 . ? 
C52 H52B 0.9900 . ? 
C53 H53A 0.9800 . ? 
C53 H53B 0.9800 . ? 
C53 H53C 0.9800 . ? 
C54 C55B 1.520(10) . ? 
C54 C55 1.540(12) . ? 
C54 H54A 0.9900 . ? 
C54 H54B 0.9900 . ? 
C54 H54C 0.9900 . ? 
C54 H54D 0.9900 . ? 
C55 C56 1.482(14) . ? 
C55 H55A 0.9900 . ? 
C55 H55B 0.9900 . ? 
C56 H56A 0.9800 . ? 
C56 H56B 0.9800 . ? 
C56 H56C 0.9800 . ? 
C57 C58 1.387(11) . ? 
C57 H57A 0.9900 . ? 
C57 H57B 0.9900 . ? 
C58 C59 1.484(11) . ? 
C58 H58A 0.9900 . ? 
C58 H58B 0.9900 . ? 
C59 H59A 0.9800 . ? 
C59 H59B 0.9800 . ? 
C59 H59C 0.9800 . ? 
C60 C61B 1.379(12) . ? 
C60 C61 1.552(11) . ? 
C60 H60A 0.9900 . ? 
C60 H60B 0.9900 . ? 
C60 H60C 0.9900 . ? 
C60 H60D 0.9900 . ? 
C61 C62 1.501(12) . ? 
C61 H61A 0.9900 . ? 
C61 H61B 0.9900 . ? 
C62 H62A 0.9800 . ? 
C62 H62B 0.9800 . ? 
C62 H62C 0.9800 . ? 
C55B C56B 1.480(12) . ? 
C55B H55C 0.9900 . ? 
C55B H55D 0.9900 . ? 
C56B H56D 0.9800 . ? 
C56B H56E 0.9800 . ? 
C56B H56F 0.9800 . ? 
C61B C62B 1.505(14) . ? 
C61B H61C 0.9900 . ? 
C61B H61D 0.9900 . ? 
C62B H62D 0.9800 . ? 
C62B H62E 0.9800 . ? 
C62B H62F 0.9800 . ? 
C57B C58B 1.447(14) . ? 
C57B H57C 0.9900 . ? 
C57B H57D 0.9900 . ? 
C58B C59B 1.481(14) . ? 
C58B H58C 0.9900 . ? 
C58B H58D 0.9900 . ? 
C59B H59D 0.9800 . ? 
C59B H59E 0.9800 . ? 
C59B H59F 0.9800 . ? 
  
loop_ 
 _geom_angle_atom_site_label_1 
 _geom_angle_atom_site_label_2 
 _geom_angle_atom_site_label_3 
 _geom_angle 
 _geom_angle_site_symmetry_1 
 _geom_angle_site_symmetry_3 
 _geom_angle_publ_flag 
C11 O10 C51 113.8(3) . . ? 
C16 C11 O10 119.1(4) . . ? 
C16 C11 C12 121.8(4) . . ? 
O10 C11 C12 118.8(4) . . ? 
C13 C12 C11 117.8(4) . . ? 
C13 C12 C17 121.9(4) . . ? 
C11 C12 C17 119.9(4) . . ? 
C14 C13 C12 120.5(4) . . ? 
C14 C13 H13 119.8 . . ? 
C12 C13 H13 119.8 . . ? 
C15 C14 O18 123.9(4) . . ? 
C15 C14 C13 120.9(4) . . ? 
O18 C14 C13 115.1(4) . . ? 
C14 C15 C16 119.7(4) . . ? 
C14 C15 H15 120.2 . . ? 
C16 C15 H15 120.2 . . ? 
C11 C16 C15 118.7(4) . . ? 
C11 C16 C47 120.5(4) . . ? 
C15 C16 C47 120.4(4) . . ? 
C12 C17 C26 109.5(4) . . ? 
C12 C17 H17A 109.8 . . ? 
C26 C17 H17A 109.8 . . ? 
C12 C17 H17B 109.8 . . ? 
C26 C17 H17B 109.8 . . ? 
H17A C17 H17B 108.2 . . ? 
C14 O18 C18 116.9(4) . . ? 
O18 C18 H18A 109.5 . . ? 
O18 C18 H18B 109.5 . . ? 
H18A C18 H18B 109.5 . . ? 
O18 C18 H18C 109.5 . . ? 
H18A C18 H18C 109.5 . . ? 
H18B C18 H18C 109.5 . . ? 
C21 O20 C54 113.1(3) . . ? 
C26 C21 C22 121.3(4) . . ? 
C26 C21 O20 119.2(4) . . ? 
C22 C21 O20 119.5(4) . . ? 
C21 C22 C23 118.5(4) . . ? 
C21 C22 C27 122.0(4) . . ? 
C23 C22 C27 119.5(4) . . ? 
C24 C23 C22 120.6(4) . . ? 
C24 C23 H23 119.7 . . ? 
C22 C23 H23 119.7 . . ? 
O28 C24 C25 115.9(4) . . ? 
O28 C24 C23 124.6(4) . . ? 
C25 C24 C23 119.5(4) . . ? 
C26 C25 C24 121.4(4) . . ? 
C26 C25 H25 119.3 . . ? 
C24 C25 H25 119.3 . . ? 
C25 C26 C21 118.5(4) . . ? 
C25 C26 C17 119.4(4) . . ? 
C21 C26 C17 122.0(4) . . ? 
C36 C27 C22 111.5(3) . . ? 
C36 C27 H27A 109.3 . . ? 
C22 C27 H27A 109.3 . . ? 
C36 C27 H27B 109.3 . . ? 
C22 C27 H27B 109.3 . . ? 
H27A C27 H27B 108.0 . . ? 
C24 O28 C28 117.6(4) . . ? 
O28 C28 H28A 109.5 . . ? 
O28 C28 H28B 109.5 . . ? 
H28A C28 H28B 109.5 . . ? 
O28 C28 H28C 109.5 . . ? 
H28A C28 H28C 109.5 . . ? 
H28B C28 H28C 109.5 . . ? 
C31 O30 C57B 114.5(11) . . ? 
C31 O30 C57 112.5(6) . . ? 
O30 C31 C36 120.2(4) . . ? 
O30 C31 C32 117.9(4) . . ? 
C36 C31 C32 121.7(4) . . ? 
C33 C32 C31 117.8(4) . . ? 
C33 C32 C37 122.6(4) . . ? 
C31 C32 C37 119.3(4) . . ? 
C32 C33 C34 120.8(4) . . ? 
C32 C33 H33 119.6 . . ? 
C34 C33 H33 119.6 . . ? 
O38 C34 C35 124.6(4) . . ? 
O38 C34 C33 115.2(4) . . ? 
C35 C34 C33 120.2(4) . . ? 
C34 C35 C36 120.4(4) . . ? 
C34 C35 H35 119.8 . . ? 
C36 C35 H35 119.8 . . ? 
C31 C36 C35 118.7(4) . . ? 
C31 C36 C27 119.9(4) . . ? 
C35 C36 C27 121.2(4) . . ? 
C32 C37 C46 109.7(4) . . ? 
C32 C37 H37A 109.7 . . ? 
C46 C37 H37A 109.7 . . ? 
C32 C37 H37B 109.7 . . ? 
C46 C37 H37B 109.7 . . ? 
H37A C37 H37B 108.2 . . ? 
C34 O38 C38 116.4(4) . . ? 
O38 C38 H38A 109.5 . . ? 
O38 C38 H38B 109.5 . . ? 
H38A C38 H38B 109.5 . . ? 
O38 C38 H38C 109.5 . . ? 
H38A C38 H38C 109.5 . . ? 
H38B C38 H38C 109.5 . . ? 
C41 O40 C60 113.4(4) . . ? 
C46 C41 C42 121.5(4) . . ? 
C46 C41 O40 119.7(4) . . ? 
C42 C41 O40 118.7(4) . . ? 
C43 C42 C41 118.2(4) . . ? 
C43 C42 C47 119.7(4) . . ? 
C41 C42 C47 121.8(4) . . ? 
C44 C43 C42 120.6(4) . . ? 
C44 C43 H43 119.7 . . ? 
C42 C43 H43 119.7 . . ? 
C43 C44 C45 120.3(4) . . ? 
C43 C44 O48 123.9(4) . . ? 
C45 C44 O48 115.8(4) . . ? 
C44 C45 C46 120.8(4) . . ? 
C44 C45 H45 119.6 . . ? 
C46 C45 H45 119.6 . . ? 
C45 C46 C41 118.5(4) . . ? 
C45 C46 C37 119.1(4) . . ? 
C41 C46 C37 122.0(4) . . ? 
C16 C47 C42 109.3(4) . . ? 
C16 C47 H47A 109.8 . . ? 
C42 C47 H47A 109.8 . . ? 
C16 C47 H47B 109.8 . . ? 
C42 C47 H47B 109.8 . . ? 
H47A C47 H47B 108.3 . . ? 
C44 O48 C48 117.2(4) . . ? 
O48 C48 H48A 109.5 . . ? 
O48 C48 H48B 109.5 . . ? 
H48A C48 H48B 109.5 . . ? 
O48 C48 H48C 109.5 . . ? 
H48A C48 H48C 109.5 . . ? 
H48B C48 H48C 109.5 . . ? 
C52 C51 O10 111.5(5) . . ? 
C52 C51 H51A 109.3 . . ? 
O10 C51 H51A 109.3 . . ? 
C52 C51 H51B 109.3 . . ? 
O10 C51 H51B 109.3 . . ? 
H51A C51 H51B 108.0 . . ? 
C51 C52 C53 109.0(5) . . ? 
C51 C52 H52A 109.9 . . ? 
C53 C52 H52A 109.9 . . ? 
C51 C52 H52B 109.9 . . ? 
C53 C52 H52B 109.9 . . ? 
H52A C52 H52B 108.3 . . ? 
C52 C53 H53A 109.5 . . ? 
C52 C53 H53B 109.5 . . ? 
H53A C53 H53B 109.5 . . ? 
C52 C53 H53C 109.5 . . ? 
H53A C53 H53C 109.5 . . ? 
H53B C53 H53C 109.5 . . ? 
O20 C54 C55B 105.8(6) . . ? 
O20 C54 C55 108.3(8) . . ? 
O20 C54 H54A 110.0 . . ? 
C55 C54 H54A 110.0 . . ? 
O20 C54 H54B 110.0 . . ? 
C55 C54 H54B 110.0 . . ? 
H54A C54 H54B 108.4 . . ? 
O20 C54 H54C 110.6 . . ? 
C55B C54 H54C 110.6 . . ? 
O20 C54 H54D 110.6 . . ? 
C55B C54 H54D 110.6 . . ? 
H54C C54 H54D 108.7 . . ? 
C56 C55 C54 108.4(14) . . ? 
C56 C55 H55A 110.0 . . ? 
C54 C55 H55A 110.0 . . ? 
C56 C55 H55B 110.0 . . ? 
C54 C55 H55B 110.0 . . ? 
H55A C55 H55B 108.4 . . ? 
C55 C56 H56A 109.5 . . ? 
C55 C56 H56B 109.5 . . ? 
H56A C56 H56B 109.5 . . ? 
C55 C56 H56C 109.5 . . ? 
H56A C56 H56C 109.5 . . ? 
H56B C56 H56C 109.5 . . ? 
C58 C57 O30 114.7(9) . . ? 
C58 C57 H57A 108.6 . . ? 
O30 C57 H57A 108.6 . . ? 
C58 C57 H57B 108.6 . . ? 
O30 C57 H57B 108.6 . . ? 
H57A C57 H57B 107.6 . . ? 
C57 C58 C59 120.2(12) . . ? 
C57 C58 H58A 107.3 . . ? 
C59 C58 H58A 107.3 . . ? 
C57 C58 H58B 107.3 . . ? 
C59 C58 H58B 107.3 . . ? 
H58A C58 H58B 106.9 . . ? 
C58 C59 H59A 109.5 . . ? 
C58 C59 H59B 109.5 . . ? 
H59A C59 H59B 109.5 . . ? 
C58 C59 H59C 109.5 . . ? 
H59A C59 H59C 109.5 . . ? 
H59B C59 H59C 109.5 . . ? 
C61B C60 O40 125.0(11) . . ? 
O40 C60 C61 101.6(6) . . ? 
O40 C60 H60A 111.4 . . ? 
C61 C60 H60A 111.4 . . ? 
O40 C60 H60B 111.4 . . ? 
C61 C60 H60B 111.4 . . ? 
H60A C60 H60B 109.3 . . ? 
C61B C60 H60C 106.1 . . ? 
O40 C60 H60C 106.1 . . ? 
C61B C60 H60D 106.1 . . ? 
O40 C60 H60D 106.1 . . ? 
H60C C60 H60D 106.3 . . ? 
C62 C61 C60 109.2(10) . . ? 
C62 C61 H61A 109.8 . . ? 
C60 C61 H61A 109.8 . . ? 
C62 C61 H61B 109.8 . . ? 
C60 C61 H61B 109.8 . . ? 
H61A C61 H61B 108.3 . . ? 
C61 C62 H62A 109.5 . . ? 
C61 C62 H62B 109.5 . . ? 
H62A C62 H62B 109.5 . . ? 
C61 C62 H62C 109.5 . . ? 
H62A C62 H62C 109.5 . . ? 
H62B C62 H62C 109.5 . . ? 
C56B C55B C54 103.9(10) . . ? 
C56B C55B H55C 111.0 . . ? 
C54 C55B H55C 111.0 . . ? 
C56B C55B H55D 111.0 . . ? 
C54 C55B H55D 111.0 . . ? 
H55C C55B H55D 109.0 . . ? 
C55B C56B H56D 109.5 . . ? 
C55B C56B H56E 109.5 . . ? 
H56D C56B H56E 109.5 . . ? 
C55B C56B H56F 109.5 . . ? 
H56D C56B H56F 109.5 . . ? 
H56E C56B H56F 109.5 . . ? 
C60 C61B C62B 103.1(12) . . ? 
C60 C61B H61C 111.1 . . ? 
C62B C61B H61C 111.1 . . ? 
C60 C61B H61D 111.1 . . ? 
C62B C61B H61D 111.1 . . ? 
H61C C61B H61D 109.1 . . ? 
C61B C62B H62D 109.5 . . ? 
C61B C62B H62E 109.5 . . ? 
H62D C62B H62E 109.5 . . ? 
C61B C62B H62F 109.5 . . ? 
H62D C62B H62F 109.5 . . ? 
H62E C62B H62F 109.5 . . ? 
C58B C57B O30 109.8(14) . . ? 
C58B C57B H57C 109.7 . . ? 
O30 C57B H57C 109.7 . . ? 
C58B C57B H57D 109.7 . . ? 
O30 C57B H57D 109.7 . . ? 
H57C C57B H57D 108.2 . . ? 
C57B C58B C59B 112.6(17) . . ? 
C57B C58B H58C 109.1 . . ? 
C59B C58B H58C 109.1 . . ? 
C57B C58B H58D 109.1 . . ? 
C59B C58B H58D 109.1 . . ? 
H58C C58B H58D 107.8 . . ? 
C58B C59B H59D 109.5 . . ? 
C58B C59B H59E 109.5 . . ? 
H59D C59B H59E 109.5 . . ? 
C58B C59B H59F 109.5 . . ? 
H59D C59B H59F 109.5 . . ? 
H59E C59B H59F 109.5 . . ? 
  
loop_ 
 _geom_torsion_atom_site_label_1 
 _geom_torsion_atom_site_label_2 
 _geom_torsion_atom_site_label_3 
 _geom_torsion_atom_site_label_4 
 _geom_torsion 
 _geom_torsion_site_symmetry_1 
 _geom_torsion_site_symmetry_2 
 _geom_torsion_site_symmetry_3 
 _geom_torsion_site_symmetry_4 
 _geom_torsion_publ_flag 
C51 O10 C11 C16 107.2(5) . . . . ? 
C51 O10 C11 C12 -78.5(5) . . . . ? 
C16 C11 C12 C13 -8.3(6) . . . . ? 
O10 C11 C12 C13 177.6(4) . . . . ? 
C16 C11 C12 C17 164.5(4) . . . . ? 
O10 C11 C12 C17 -9.6(6) . . . . ? 
C11 C12 C13 C14 2.1(6) . . . . ? 
C17 C12 C13 C14 -170.6(4) . . . . ? 
C12 C13 C14 C15 3.7(7) . . . . ? 
C12 C13 C14 O18 -178.6(4) . . . . ? 
O18 C14 C15 C16 179.1(4) . . . . ? 
C13 C14 C15 C16 -3.3(7) . . . . ? 
O10 C11 C16 C15 -177.3(4) . . . . ? 
C12 C11 C16 C15 8.6(6) . . . . ? 
O10 C11 C16 C47 10.4(6) . . . . ? 
C12 C11 C16 C47 -163.7(4) . . . . ? 
C14 C15 C16 C11 -2.7(7) . . . . ? 
C14 C15 C16 C47 169.6(4) . . . . ? 
C13 C12 C17 C26 104.7(5) . . . . ? 
C11 C12 C17 C26 -67.8(5) . . . . ? 
C15 C14 O18 C18 -11.2(6) . . . . ? 
C13 C14 O18 C18 171.2(4) . . . . ? 
C54 O20 C21 C26 92.1(5) . . . . ? 
C54 O20 C21 C22 -89.5(5) . . . . ? 
C26 C21 C22 C23 -4.3(6) . . . . ? 
O20 C21 C22 C23 177.3(4) . . . . ? 
C26 C21 C22 C27 175.2(4) . . . . ? 
O20 C21 C22 C27 -3.2(6) . . . . ? 
C21 C22 C23 C24 0.3(6) . . . . ? 
C27 C22 C23 C24 -179.2(4) . . . . ? 
C22 C23 C24 O28 -176.1(4) . . . . ? 
C22 C23 C24 C25 4.2(7) . . . . ? 
O28 C24 C25 C26 175.4(4) . . . . ? 
C23 C24 C25 C26 -4.8(7) . . . . ? 
C24 C25 C26 C21 0.9(6) . . . . ? 
C24 C25 C26 C17 177.5(4) . . . . ? 
C22 C21 C26 C25 3.7(6) . . . . ? 
O20 C21 C26 C25 -177.9(4) . . . . ? 
C22 C21 C26 C17 -172.8(4) . . . . ? 
O20 C21 C26 C17 5.6(6) . . . . ? 
C12 C17 C26 C25 -57.5(5) . . . . ? 
C12 C17 C26 C21 119.0(5) . . . . ? 
C21 C22 C27 C36 -124.9(4) . . . . ? 
C23 C22 C27 C36 54.6(5) . . . . ? 
C25 C24 O28 C28 -179.0(4) . . . . ? 
C23 C24 O28 C28 1.2(7) . . . . ? 
C57B O30 C31 C36 108.0(10) . . . . ? 
C57 O30 C31 C36 79.2(9) . . . . ? 
C57B O30 C31 C32 -78.0(10) . . . . ? 
C57 O30 C31 C32 -106.8(8) . . . . ? 
O30 C31 C32 C33 177.8(4) . . . . ? 
C36 C31 C32 C33 -8.3(7) . . . . ? 
O30 C31 C32 C37 -8.0(6) . . . . ? 
C36 C31 C32 C37 166.0(4) . . . . ? 
C31 C32 C33 C34 3.1(7) . . . . ? 
C37 C32 C33 C34 -171.0(4) . . . . ? 
C32 C33 C34 O38 -179.3(4) . . . . ? 
C32 C33 C34 C35 2.7(7) . . . . ? 
O38 C34 C35 C36 178.6(4) . . . . ? 
C33 C34 C35 C36 -3.6(7) . . . . ? 
O30 C31 C36 C35 -178.7(4) . . . . ? 
C32 C31 C36 C35 7.5(7) . . . . ? 
O30 C31 C36 C27 6.5(6) . . . . ? 
C32 C31 C36 C27 -167.3(4) . . . . ? 
C34 C35 C36 C31 -1.4(7) . . . . ? 
C34 C35 C36 C27 173.3(4) . . . . ? 
C22 C27 C36 C31 65.7(5) . . . . ? 
C22 C27 C36 C35 -108.9(5) . . . . ? 
C33 C32 C37 C46 112.7(5) . . . . ? 
C31 C32 C37 C46 -61.3(6) . . . . ? 
C35 C34 O38 C38 -1.4(7) . . . . ? 
C33 C34 O38 C38 -179.3(4) . . . . ? 
C60 O40 C41 C46 90.5(5) . . . . ? 
C60 O40 C41 C42 -92.4(5) . . . . ? 
C46 C41 C42 C43 -1.4(6) . . . . ? 
O40 C41 C42 C43 -178.4(4) . . . . ? 
C46 C41 C42 C47 172.8(4) . . . . ? 
O40 C41 C42 C47 -4.2(6) . . . . ? 
C41 C42 C43 C44 -0.2(7) . . . . ? 
C47 C42 C43 C44 -174.5(4) . . . . ? 
C42 C43 C44 C45 1.0(7) . . . . ? 
C42 C43 C44 O48 178.4(4) . . . . ? 
C43 C44 C45 C46 -0.3(7) . . . . ? 
O48 C44 C45 C46 -177.9(4) . . . . ? 
C44 C45 C46 C41 -1.3(7) . . . . ? 
C44 C45 C46 C37 172.2(4) . . . . ? 
C42 C41 C46 C45 2.2(7) . . . . ? 
O40 C41 C46 C45 179.1(4) . . . . ? 
C42 C41 C46 C37 -171.1(4) . . . . ? 
O40 C41 C46 C37 5.9(6) . . . . ? 
C32 C37 C46 C45 -51.1(6) . . . . ? 
C32 C37 C46 C41 122.1(5) . . . . ? 
C11 C16 C47 C42 69.9(5) . . . . ? 
C15 C16 C47 C42 -102.3(5) . . . . ? 
C43 C42 C47 C16 44.3(6) . . . . ? 
C41 C42 C47 C16 -129.9(4) . . . . ? 
C43 C44 O48 C48 -11.6(7) . . . . ? 
C45 C44 O48 C48 165.9(4) . . . . ? 
C11 O10 C51 C52 -85.0(5) . . . . ? 
O10 C51 C52 C53 179.9(4) . . . . ? 
C21 O20 C54 C55B -166.0(6) . . . . ? 
C21 O20 C54 C55 155.6(8) . . . . ? 
O20 C54 C55 C56 74.8(17) . . . . ? 
C31 O30 C57 C58 143.5(16) . . . . ? 
O30 C57 C58 C59 170.3(14) . . . . ? 
C41 O40 C60 C61B -175.4(11) . . . . ? 
C41 O40 C60 C61 153.0(7) . . . . ? 
O40 C60 C61 C62 -174.9(10) . . . . ? 
O20 C54 C55B C56B -83.7(11) . . . . ? 
O40 C60 C61B C62B -74(2) . . . . ? 
C31 O30 C57B C58B -125(3) . . . . ? 
O30 C57B C58B C59B -179(3) . . . . ? 
  
_refine_diff_density_max    0.534 
_refine_diff_density_min   -0.250 
_refine_diff_density_rms    0.048 
  
_shelx_res_file 
; 
TITL aha1 in P2(1)/n 
    aha1.res 
    created by SHELXL-2018/3 at 17:50:14 on 27-Oct-2021 
REM 
REM  ordentliche Messung bis 0.94 A, Propoxy-Gruppen heftig und 
REM  teilweise mehrfach fehlgeordnet. Wasserstoffatome an konstruierten 
REM  Positionen beruecksichtigt. 
REM 
REM 
REM 
REM 
CELL 0.71073  13.37580  20.47270  14.93910  90.0000 101.5535  90.0000 
ZERR    4.00   0.00040   0.00050   0.00040   0.0000   0.0019   0.0000 
LATT  1 
SYMM 0.5-X, 0.5+Y, 0.5-Z 
SFAC C H O 
UNIT 176 224 32 
TEMP -73.150 
SIZE 0.066 0.106 0.131 
  
L.S. 4 
ACTA 
BOND $H 
CONF 
RIGU 
FMAP 2 
PLAN 20 
SAME O20 > C48 O10 > C18 C54 > C62 C51 C52 C53 C58 C59 C52 C53 C60 > C62 
WGHT    0.056700    7.072500 
FVAR       0.11252   0.44489   0.54037   0.68122   0.70000 
O10   3    0.475823    0.300701    0.691944    11.00000    0.05433    0.05630 = 
         0.04470   -0.01171    0.00302    0.00401 
C11   1    0.491286    0.299176    0.602706    11.00000    0.03941    0.04901 = 
         0.04060   -0.01082   -0.00109   -0.00132 
C12   1    0.549616    0.248739    0.576748    11.00000    0.03445    0.04810 = 
         0.04694   -0.00740   -0.00106   -0.00130 
C13   1    0.560853    0.246819    0.486302    11.00000    0.03787    0.05448 = 
         0.05250   -0.00750    0.00187    0.00517 
AFIX  43 
H13   2    0.598248    0.212259    0.466087    11.00000   -1.20000 
AFIX   0 
C14   1    0.517923    0.294930    0.425435    11.00000    0.03760    0.06465 = 
         0.04628   -0.00554    0.00639   -0.00363 
C15   1    0.468189    0.347537    0.454152    11.00000    0.04290    0.05307 = 
         0.05543   -0.00019    0.00033   -0.00192 
AFIX  43 
H15   2    0.442200    0.381415    0.412495    11.00000   -1.20000 
AFIX   0 
C16   1    0.456230    0.350763    0.544631    11.00000    0.03524    0.04598 = 
         0.05050   -0.00864   -0.00096    0.00132 
C17   1    0.608083    0.203396    0.648235    11.00000    0.04905    0.04345 = 
         0.05112   -0.00914   -0.00010    0.00676 
AFIX  23 
H17A  2    0.636785    0.166760    0.618210    11.00000   -1.20000 
H17B  2    0.561608    0.185039    0.685690    11.00000   -1.20000 
AFIX   0 
O18   3    0.532387    0.286921    0.336953    11.00000    0.05316    0.07557 = 
         0.05056   -0.00059    0.00823    0.00275 
C18   1    0.477409    0.329721    0.269468    11.00000    0.07289    0.07706 = 
         0.05207    0.00801    0.00452   -0.00233 
AFIX  33 
H18A  2    0.493718    0.319459    0.209936    11.00000   -1.50000 
H18B  2    0.404006    0.324144    0.266244    11.00000   -1.50000 
H18C  2    0.496671    0.375012    0.285784    11.00000   -1.50000 
AFIX   0 
O20   3    0.628920    0.214536    0.843384    11.00000    0.04192    0.04355 = 
         0.05739    0.00951    0.01012    0.00059 
C21   1    0.699149    0.247631    0.802441    11.00000    0.03726    0.03538 = 
         0.04899    0.00565    0.00758    0.00464 
C22   1    0.771453    0.287980    0.855323    11.00000    0.04119    0.03593 = 
         0.03681    0.00349    0.00195    0.00529 
C23   1    0.843527    0.318362    0.813876    11.00000    0.03995    0.04117 = 
         0.04277   -0.00094    0.00151   -0.00340 
AFIX  43 
H23   2    0.893731    0.345903    0.848954    11.00000   -1.20000 
AFIX   0 
C24   1    0.842655    0.308781    0.721981    11.00000    0.03887    0.04672 = 
         0.04551    0.00451    0.00964    0.00609 
C25   1    0.765782    0.272192    0.670069    11.00000    0.04709    0.05096 = 
         0.03834   -0.00239    0.00915    0.00756 
AFIX  43 
H25   2    0.762339    0.268486    0.606135    11.00000   -1.20000 
AFIX   0 
C26   1    0.693812    0.240874    0.708973    11.00000    0.03857    0.04016 = 
         0.04349   -0.00525    0.00176    0.00735 
C27   1    0.773261    0.300028    0.955727    11.00000    0.04518    0.04864 = 
         0.03934    0.00407    0.00475    0.00238 
AFIX  23 
H27A  2    0.714299    0.277803    0.973237    11.00000   -1.20000 
H27B  2    0.836370    0.281143    0.992676    11.00000   -1.20000 
AFIX   0 
O28   3    0.914155    0.333652    0.676552    11.00000    0.05669    0.06938 = 
         0.05560   -0.00133    0.01976   -0.00983 
C28   1    0.994660    0.370376    0.727482    11.00000    0.07826    0.08747 = 
         0.08241   -0.01415    0.03555   -0.03726 
AFIX  33 
H28A  2    1.039849    0.385122    0.687381    11.00000   -1.50000 
H28B  2    0.966938    0.408388    0.754108    11.00000   -1.50000 
H28C  2    1.033327    0.343224    0.776467    11.00000   -1.50000 
AFIX   0 
O30   3    0.596356    0.376693    0.892405    11.00000    0.04317    0.05827 = 
         0.06251   -0.00152    0.00916   -0.00548 
C31   1    0.682302    0.407797    0.939707    11.00000    0.04463    0.05486 = 
         0.03682   -0.00470    0.00648   -0.00065 
C32   1    0.682012    0.476341    0.941780    11.00000    0.04709    0.05453 = 
         0.04121   -0.00818    0.01113    0.00625 
C33   1    0.767017    0.507551    0.992012    11.00000    0.05430    0.04982 = 
         0.05087   -0.01286    0.00378    0.00795 
AFIX  43 
H33   2    0.767491    0.553811    0.997079    11.00000   -1.20000 
AFIX   0 
C34   1    0.851805    0.471833    1.035171    11.00000    0.05100    0.05543 = 
         0.04765   -0.01709   -0.00156    0.00371 
C35   1    0.853785    0.404869    1.025146    11.00000    0.04538    0.05324 = 
         0.03823   -0.00326    0.00201    0.00661 
AFIX  43 
H35   2    0.913277    0.381044    1.051764    11.00000   -1.20000 
AFIX   0 
C36   1    0.769009    0.372018    0.976200    11.00000    0.04656    0.04790 = 
         0.03298    0.00077    0.00847    0.00384 
C37   1    0.594863    0.513132    0.882812    11.00000    0.04536    0.05363 = 
         0.05988   -0.01025    0.00629    0.01117 
AFIX  23 
H37A  2    0.604343    0.560673    0.893340    11.00000   -1.20000 
H37B  2    0.529559    0.500302    0.899400    11.00000   -1.20000 
AFIX   0 
O38   3    0.930831    0.508352    1.083771    11.00000    0.06371    0.06217 = 
         0.07128   -0.02079   -0.01734    0.00409 
C38   1    1.019465    0.472946    1.127938    11.00000    0.06195    0.07460 = 
         0.07201   -0.01966   -0.01533    0.00907 
AFIX  33 
H38A  2    1.070478    0.503589    1.160268    11.00000   -1.50000 
H38B  2    1.000471    0.441978    1.171697    11.00000   -1.50000 
H38C  2    1.048068    0.449056    1.082059    11.00000   -1.50000 
AFIX   0 
O40   3    0.415775    0.463365    0.759977    11.00000    0.03911    0.06017 = 
         0.06530   -0.00299    0.00982    0.00401 
C41   1    0.505496    0.471087    0.726629    11.00000    0.03495    0.04053 = 
         0.05291    0.00360    0.00386    0.00277 
C42   1    0.507716    0.448902    0.638855    11.00000    0.03989    0.03753 = 
         0.04800    0.00353   -0.00147    0.00436 
C43   1    0.598159    0.455375    0.607202    11.00000    0.04875    0.04488 = 
         0.04465    0.00215    0.00822    0.00206 
AFIX  43 
H43   2    0.601512    0.440484    0.547647    11.00000   -1.20000 
AFIX   0 
C44   1    0.682751    0.483118    0.661281    11.00000    0.04421    0.04559 = 
         0.05836    0.00245    0.01259    0.00001 
C45   1    0.679469    0.503995    0.748410    11.00000    0.04024    0.04386 = 
         0.05539   -0.00394    0.00259   -0.00063 
AFIX  43 
H45   2    0.738479    0.522906    0.785311    11.00000   -1.20000 
AFIX   0 
C46   1    0.591496    0.497736    0.782602    11.00000    0.03954    0.03970 = 
         0.04696   -0.00289   -0.00005    0.00712 
C47   1    0.418285    0.412718    0.581478    11.00000    0.04697    0.04699 = 
         0.05586   -0.00380   -0.00220    0.00376 
AFIX  23 
H47A  2    0.367625    0.401928    0.619277    11.00000   -1.20000 
H47B  2    0.384621    0.440745    0.530226    11.00000   -1.20000 
AFIX   0 
O48   3    0.776107    0.489819    0.635260    11.00000    0.05452    0.08027 = 
         0.08066   -0.00869    0.02760   -0.01190 
C48   1    0.789504    0.455762    0.555611    11.00000    0.07143    0.07947 = 
         0.07664   -0.00049    0.03171    0.01339 
AFIX  33 
H48A  2    0.858048    0.464354    0.544467    11.00000   -1.50000 
H48B  2    0.781231    0.408777    0.564363    11.00000   -1.50000 
H48C  2    0.738472    0.470668    0.503078    11.00000   -1.50000 
AFIX   0 
SAME C52 C53 
C51   1    0.396901    0.254522    0.709458    11.00000    0.08015    0.10586 = 
         0.04742   -0.00988    0.01553    0.00979 
AFIX  23 
H51A  2    0.400078    0.214057    0.673851    11.00000   -1.20000 
H51B  2    0.410857    0.242759    0.775062    11.00000   -1.20000 
AFIX   0 
C52   1    0.294631    0.282692    0.684368    11.00000    0.08670    0.09223 = 
         0.07131   -0.01179    0.02195    0.00822 
AFIX  23 
H52A  2    0.279801    0.294320    0.618713    11.00000   -1.20000 
H52B  2    0.290488    0.322923    0.720214    11.00000   -1.20000 
AFIX   0 
C53   1    0.216028    0.232203    0.703997    11.00000    0.09331    0.10210 = 
         0.12094   -0.00906    0.06060   -0.01384 
AFIX  33 
H53A  2    0.147242    0.250718    0.687355    11.00000   -1.50000 
H53B  2    0.220145    0.192660    0.667943    11.00000   -1.50000 
H53C  2    0.230801    0.221180    0.769154    11.00000   -1.50000 
AFIX   0 
C54   1    0.664581    0.151218    0.878379    11.00000    0.08105    0.05363 = 
         0.13752    0.04208    0.04640    0.01153 
PART 1 21 
AFIX  23 
H54A  2    0.739094    0.152567    0.902496    21.00000   -1.20000 
H54B  2    0.650686    0.118282    0.828922    21.00000   -1.20000 
AFIX  23 
PART 2 -21 
H54C  2    0.717128    0.155781    0.935001   -21.00000   -1.20000 
H54D  2    0.694377    0.126917    0.832739   -21.00000   -1.20000 
AFIX   0 
PART 1 21 
C55   1    0.608305    0.132804    0.955157    21.00000    0.09262    0.09045 = 
         0.11118    0.04510    0.03089    0.00472 
AFIX  23 
H55A  2    0.643565    0.095996    0.991321    21.00000   -1.20000 
H55B  2    0.607558    0.170478    0.996565    21.00000   -1.20000 
AFIX   0 
C56   1    0.502454    0.113782    0.912924    21.00000    0.07978    0.17150 = 
         0.20544    0.11278    0.02571   -0.01318 
AFIX  33 
H56A  2    0.465448    0.101883    0.960909    21.00000   -1.50000 
H56B  2    0.468018    0.150559    0.877581    21.00000   -1.50000 
H56C  2    0.503905    0.076327    0.872354    21.00000   -1.50000 
AFIX   0 
PART 1 41 
C57   1    0.536987    0.345744    0.953124    41.00000    0.05582    0.09333 = 
         0.13792    0.05753    0.02863    0.00501 
AFIX  23 
H57A  2    0.557671    0.299349    0.961314    41.00000   -1.20000 
H57B  2    0.554319    0.367077    1.013728    41.00000   -1.20000 
AFIX   0 
C58   1    0.432068    0.348501    0.922590    41.00000    0.06438    0.15537 = 
         0.08978    0.03030    0.02340   -0.01726 
AFIX  23 
H58A  2    0.417606    0.334956    0.857658    41.00000   -1.20000 
H58B  2    0.411653    0.394906    0.924095    41.00000   -1.20000 
AFIX   0 
C59   1    0.363603    0.310211    0.969528    41.00000    0.06582    0.11547 = 
         0.11713    0.02245    0.04634   -0.00162 
AFIX  33 
H59A  2    0.292480    0.317765    0.939349    41.00000   -1.50000 
H59B  2    0.379553    0.263629    0.966692    41.00000   -1.50000 
H59C  2    0.373562    0.323953    1.033542    41.00000   -1.50000 
AFIX   0 
PART 0 
C60   1    0.349242    0.518708    0.743350    11.00000    0.05723    0.08955 = 
         0.16761    0.01592    0.03961    0.01927 
PART 1 31 
AFIX  23 
H60A  2    0.352655    0.540038    0.684564    31.00000   -1.20000 
H60B  2    0.365468    0.551159    0.793284    31.00000   -1.20000 
AFIX  23 
PART 2 -31 
H60C  2    0.391465    0.557140    0.766599   -31.00000   -1.20000 
H60D  2    0.330947    0.523733    0.676142   -31.00000   -1.20000 
AFIX   0 
PART 1 31 
C61   1    0.243476    0.486661    0.740471    31.00000    0.05749    0.09302 = 
         0.10420   -0.01087    0.03266    0.02192 
AFIX  23 
H61A  2    0.232669    0.450823    0.695062    31.00000   -1.20000 
H61B  2    0.240626    0.468013    0.801052    31.00000   -1.20000 
AFIX   0 
C62   1    0.161691    0.537353    0.714943    31.00000    0.05343    0.13493 = 
         0.13880    0.01917    0.02968    0.03661 
AFIX  33 
H62A  2    0.094751    0.517327    0.713041    31.00000   -1.50000 
H62B  2    0.172425    0.572490    0.760412    31.00000   -1.50000 
H62C  2    0.164489    0.555346    0.654705    31.00000   -1.50000 
AFIX   0 
PART 2 -21 
C55B  1    0.571262    0.115880    0.897796   -21.00000    0.06023    0.06320 = 
         0.08512    0.02163    0.00719    0.00019 
AFIX  23 
H55C  2    0.509539    0.127312    0.851878   -21.00000   -1.20000 
H55D  2    0.581020    0.067947    0.897699   -21.00000   -1.20000 
AFIX   0 
C56B  1    0.562827    0.139362    0.989670   -21.00000    0.12906    0.14903 = 
         0.08227    0.02064    0.04564   -0.03323 
AFIX  33 
H56D  2    0.503833    0.118785    1.007901   -21.00000   -1.50000 
H56E  2    0.625018    0.127954    1.033726   -21.00000   -1.50000 
H56F  2    0.554043    0.186899    0.988229   -21.00000   -1.50000 
AFIX   0 
PART 2 -31 
C61B  1    0.259466    0.525376    0.774515   -31.00000    0.06824    0.10960 = 
         0.29348   -0.09760    0.05161    0.00587 
AFIX  23 
H61C  2    0.234137    0.570900    0.767573   -31.00000   -1.20000 
H61D  2    0.268519    0.512418    0.839488   -31.00000   -1.20000 
AFIX   0 
C62B  1    0.187990    0.479565    0.713934   -31.00000    0.04368    0.11064 = 
         0.34164   -0.09364    0.04411   -0.00985 
AFIX  33 
H62D  2    0.120920    0.480750    0.730874   -31.00000   -1.50000 
H62E  2    0.181202    0.493075    0.650066   -31.00000   -1.50000 
H62F  2    0.215317    0.435047    0.721423   -31.00000   -1.50000 
AFIX   0 
PART 2 -41 
C57B  1    0.511926    0.373633    0.940731   -41.00000    0.04181    0.05560 = 
         0.10606    0.03014    0.02082    0.01871 
AFIX  23 
H57C  2    0.533479    0.392296    1.002734   -41.00000   -1.20000 
H57D  2    0.453823    0.399710    0.907578   -41.00000   -1.20000 
AFIX   0 
C58B  1    0.480555    0.306442    0.947313   -41.00000    0.19561    0.06158 = 
         0.34551   -0.00173    0.21773   -0.00369 
AFIX  23 
H58C  2    0.538901    0.280913    0.981184   -41.00000   -1.20000 
H58D  2    0.461337    0.287800    0.885090   -41.00000   -1.20000 
AFIX   0 
C59B  1    0.393269    0.299960    0.994031   -41.00000    0.09111    0.10420 = 
         0.06035   -0.04495    0.04543   -0.04684 
AFIX  33 
H59D  2    0.374959    0.253758    0.996773   -41.00000   -1.50000 
H59E  2    0.412337    0.317473    1.056166   -41.00000   -1.50000 
H59F  2    0.334764    0.324361    0.960061   -41.00000   -1.50000 
PART 0 
AFIX   0 
HKLF 4 
  
  
  
  
REM  aha1 in P2(1)/n 
REM wR2 = 0.182974, GooF = S = 1.02263, Restrained GooF = 1.09475 for all data 
REM R1 = 0.066090 for 3086 Fo > 4sig(Fo) and 0.116896 for all 5128 data 
REM 536 parameters refined using 753 restraints 
  
END 
  
WGHT      0.0567      7.0727 
  
REM Highest difference peak  0.534,  deepest hole -0.250,  1-sigma level  0.048 
Q1    1   0.2763  0.5401  0.6991  11.00000  0.05    0.53 
Q2    1   0.6231  0.1805  0.4495  11.00000  0.05    0.39 
Q3    1   0.7676  0.5868  1.0200  11.00000  0.05    0.36 
Q4    1   0.3714  0.3052  0.6845  11.00000  0.05    0.35 
Q5    1   0.3397  0.2237  0.7175  11.00000  0.05    0.30 
Q6    1   0.3728  0.5304  0.8205  11.00000  0.05    0.23 
Q7    1   0.5952  0.3261  1.0285  11.00000  0.05    0.21 
Q8    1   0.3543  0.5387  0.6544  11.00000  0.05    0.19 
Q9    1   0.4005  0.3705  0.8542  11.00000  0.05    0.19 
Q10   1   0.2556  0.1933  0.7549  11.00000  0.05    0.16 
Q11   1   0.4800  0.2102  0.9241  11.00000  0.05    0.16 
Q12   1   0.7204  0.4046  0.5185  11.00000  0.05    0.16 
Q13   1   0.4638  0.3241  0.9104  11.00000  0.05    0.15 
Q14   1   0.4339  0.1981  0.7619  11.00000  0.05    0.15 
Q15   1   0.4989  0.4214  0.9607  11.00000  0.05    0.15 
Q16   1   0.5719  0.0949  1.0593  11.00000  0.05    0.15 
Q17   1   0.4926  0.3808  0.8766  11.00000  0.05    0.15 
Q18   1   0.9221  0.4220  0.9249  11.00000  0.05    0.15 
Q19   1   0.5342  0.1979  0.8035  11.00000  0.05    0.15 
Q20   1   0.5363  0.2912  0.9120  11.00000  0.05    0.14 
; 
_shelx_res_checksum   31490 
  
_shelx_hkl_file 
; 
  -1   0   0   -0.08    0.08 
   1   0   0   -0.08    0.08 
   1   0   0   -0.04    0.08 
   1   0   0    0.02    0.07 
   1   0   0    0.04    0.10 
  -1   0   0    0.07    0.09 
  -1   0   0    0.12    0.10 
  -1   0   0   -0.01    0.05 
  -2   0   0   94.43    2.56 
  -2   0   0   92.75    2.59 
   2   0   0   90.98    2.63 
   2   0   0   92.46    2.55 
  -2   0   0   93.06    2.62 
   2   0   0   90.04    2.59 
   2   0   0   93.86    2.61 
  -2   0   0   93.27    2.62 
   3   0   0    0.09    0.23 
   3   0   0    0.42    0.29 
   3   0   0    0.14    0.29 
  -3   0   0    0.12    0.29 
   3   0   0    0.66    0.28 
  -3   0   0   -0.14    0.21 
  -3   0   0    0.11    0.25 
  -3   0   0   -0.40    0.24 
   4   0   0   59.01    2.15 
  -4   0   0   61.75    2.14 
   4   0   0   59.90    2.09 
   4   0   0   60.88    2.01 
  -4   0   0   62.50    2.09 
  -4   0   0   60.60    2.02 
  -5   0   0    0.54    0.34 
   5   0   0    0.30    0.34 
  -5   0   0    0.38    0.36 
   5   0   0   -0.11    0.34 
  -6   0   0    3.54    0.66 
  -6   0   0    3.30    0.58 
   6   0   0    3.40    0.63 
   6   0   0    3.45    0.66 
   7   0   0    0.85    0.50 
  -7   0   0    0.92    0.45 
   7   0   0    1.04    0.48 
   8   0   0    1.81    0.64 
   8   0   0    1.09    0.50 
  -8   0   0    0.90    0.50 
   9   0   0   -0.38    0.50 
   9   0   0    0.95    0.62 
  -9   0   0   -0.27    0.44 
 -10   0   0    8.80    1.14 
  10   0   0    7.96    1.31 
  10   0   0    9.78    1.34 
  11   0   0   -0.01    0.66 
  11   0   0    0.56    0.54 
 -11   0   0    0.35    0.61 
  12   0   0    5.82    1.28 
  12   0   0    6.77    1.36 
 -12   0   0    6.40    1.12 
  13   0   0    0.53    0.88 
 -13   0   0    1.03    0.79 
  13   0   0    0.47    0.87 
  14   0   0    1.02    0.88 
 -14   0   0    1.62    0.89 
  14   0   0   -0.96    0.72 
   0  -1   0   -0.07    0.03 
   0  -1   0    0.03    0.06 
   0   1   0   -0.04    0.03 
   0   1   0    0.02    0.07 
   1  -1   0  150.59    4.00 
  -1  -1   0  156.24    3.98 
   1  -1   0  152.53    3.88 
   1  -1   0  152.98    3.99 
  -1  -1   0  154.09    3.94 
  -1  -1   0  154.84    3.96 
   1  -1   0  156.14    4.01 
   1  -1   0  154.03    3.98 
   1   1   0  154.67    3.97 
  -1   1   0  151.65    3.88 
   1   1   0  155.54    3.94 
  -1   1   0  155.06    3.99 
  -1   1   0  156.74    4.00 
   1   1   0  154.54    3.97 
   2  -1   0    0.29    0.24 
   2  -1   0    0.35    0.23 
  -2  -1   0   -0.32    0.19 
   2  -1   0    0.33    0.17 
   2  -1   0    0.76    0.23 
  -2  -1   0    0.55    0.23 
  -2  -1   0    0.27    0.17 
  -2   1   0    0.26    0.24 
  -2   1   0    0.11    0.21 
   2   1   0    0.12    0.22 
   2   1   0    0.39    0.21 
  -2   1   0    0.41    0.24 
  -2   1   0    0.12    0.18 
   2   1   0    0.21    0.21 
   2   1   0    0.06    0.18 
  -3  -1   0   40.98    1.46 
   3  -1   0   40.08    1.50 
  -3  -1   0   41.61    1.50 
   3  -1   0   42.39    1.40 
  -3  -1   0   41.56    1.49 
   3  -1   0   41.73    1.56 
   3  -1   0   42.80    1.51 
  -3   1   0   43.27    1.53 
  -3   1   0   41.41    1.39 
   3   1   0   45.08    1.52 
   3   1   0   41.97    1.48 
  -3   1   0   42.81    1.54 
  -3   1   0   42.18    1.55 
   3   1   0   42.86    1.53 
   3   1   0   40.94    1.48 
  -4  -1   0    2.97    0.52 
   4  -1   0    1.83    0.36 
   4  -1   0    1.70    0.45 
  -4  -1   0    1.78    0.39 
   4  -1   0    1.37    0.37 
  -4  -1   0    1.67    0.41 
  -4   1   0    1.87    0.40 
   4   1   0    1.21    0.39 
  -4   1   0    2.36    0.39 
  -4   1   0    2.54    0.47 
   4   1   0    2.72    0.46 
  -5  -1   0   12.17    0.86 
  -5  -1   0   13.12    0.92 
   5  -1   0   11.00    0.86 
   5  -1   0   13.14    0.92 
   5   1   0   11.60    0.91 
   5   1   0   10.70    0.83 
  -5   1   0   10.94    0.85 
  -5   1   0   12.97    0.84 
  -6  -1   0    0.78    0.43 
   6  -1   0    0.47    0.44 
   6  -1   0    0.18    0.34 
  -6  -1   0    0.13    0.27 
   6   1   0   -0.21    0.34 
  -6   1   0    0.14    0.35 
   6   1   0    0.90    0.46 
   7  -1   0    1.26    0.57 
  -7  -1   0    0.91    0.48 
   7  -1   0    0.23    0.47 
  -7  -1   0    0.67    0.48 
   7   1   0    0.90    0.51 
   7   1   0    0.74    0.49 
  -7   1   0    1.18    0.45 
  -8  -1   0   -0.08    0.43 
   8  -1   0    1.06    0.57 
   8  -1   0    1.36    0.62 
   8   1   0    0.37    0.51 
  -8   1   0    0.27    0.44 
   8   1   0    1.10    0.59 
   9  -1   0    0.01    0.39 
   9  -1   0   -0.30    0.52 
  -9  -1   0    0.04    0.46 
  -9   1   0   -0.35    0.37 
   9   1   0    0.62    0.56 
   9   1   0    0.42    0.52 
 -10  -1   0    2.45    0.73 
  10  -1   0    1.62    0.78 
  10  -1   0    1.91    0.78 
  10   1   0    1.46    0.74 
  10   1   0    1.57    0.78 
 -10   1   0    2.50    0.71 
 -11  -1   0   40.78    2.29 
  11  -1   0   38.26    2.34 
  11  -1   0   38.82    2.47 
  11   1   0   37.11    2.30 
 -11   1   0   34.93    2.08 
  11   1   0   33.89    2.26 
 -12  -1   0    6.28    1.17 
  12  -1   0    4.96    1.26 
  12  -1   0    8.81    1.49 
 -12   1   0    8.28    1.29 
  12   1   0    5.02    1.24 
  12   1   0   10.23    1.62 
 -13  -1   0    3.56    0.99 
  13  -1   0    2.05    1.08 
  13  -1   0    4.21    1.24 
  13   1   0    3.75    1.17 
  13   1   0    4.21    1.29 
 -13   1   0    5.86    1.19 
  14  -1   0   12.92    2.00 
  14   1   0    8.71    1.59 
   0  -2   0   13.40    0.47 
   0  -2   0   13.37    0.44 
   0  -2   0   13.73    0.56 
   0   2   0   13.30    0.56 
   0   2   0   13.19    0.46 
   0   2   0   14.12    0.44 
  -1  -2   0   51.34    1.49 
   1  -2   0   51.28    1.50 
   1  -2   0   50.43    1.56 
   1  -2   0   50.73    1.56 
  -1  -2   0   51.73    1.51 
   1  -2   0   52.00    1.35 
  -1  -2   0   50.83    1.41 
   1  -2   0   52.28    1.36 
   1   2   0   48.95    1.40 
  -1   2   0   51.07    1.57 
  -1   2   0   50.35    1.56 
   1   2   0   50.35    1.51 
  -1   2   0   50.49    1.35 
   1   2   0   49.19    1.49 
  -1   2   0   51.09    1.48 
   2  -2   0   46.27    1.56 
  -2  -2   0   46.94    1.54 
   2  -2   0   48.92    1.53 
  -2  -2   0   46.62    1.46 
   2  -2   0   47.27    1.35 
  -2  -2   0   43.59    1.48 
   2  -2   0   46.03    1.57 
   2  -2   0   49.35    1.60 
   2   2   0   48.98    1.47 
  -2   2   0   48.60    1.59 
  -2   2   0   44.55    1.52 
  -2   2   0   45.66    1.35 
   2   2   0   45.99    1.50 
   2   2   0   47.25    1.52 
  -3  -2   0  133.67    3.66 
   3  -2   0  130.61    3.48 
   3  -2   0  127.17    3.74 
  -3  -2   0  132.53    3.66 
   3  -2   0  130.36    3.77 
   3  -2   0  127.02    3.70 
  -3  -2   0  126.06    3.69 
  -3   2   0  129.35    3.74 
   3   2   0  124.51    3.64 
   3   2   0  129.89    3.66 
   3   2   0  127.74    3.64 
  -3   2   0  130.55    3.50 
  -3   2   0  126.54    3.72 
   3   2   0  127.59    3.65 
  -4  -2   0   28.86    1.28 
   4  -2   0   30.70    1.39 
  -4  -2   0   28.82    1.27 
  -4  -2   0   28.04    1.23 
   4  -2   0   26.97    1.30 
   4  -2   0   27.24    1.10 
   4   2   0   29.19    1.26 
  -4   2   0   28.22    1.12 
   4   2   0   27.78    1.26 
  -5  -2   0   15.98    1.02 
   5  -2   0   16.84    1.08 
   5  -2   0   16.49    1.11 
  -5  -2   0   15.30    0.99 
   5  -2   0   15.83    0.95 
   5   2   0   17.74    1.07 
  -5   2   0   15.41    0.89 
   5   2   0   16.62    1.01 
  -6  -2   0    4.36    0.71 
   6  -2   0    4.27    0.74 
   6  -2   0    4.07    0.73 
  -6  -2   0    4.05    0.66 
  -6   2   0    4.04    0.58 
   6   2   0    3.47    0.68 
   6   2   0    4.45    0.70 
  -7  -2   0    3.50    0.70 
   7  -2   0    2.59    0.73 
   7  -2   0    2.56    0.70 
  -7  -2   0    2.28    0.61 
   7   2   0    3.28    0.71 
   7   2   0    3.01    0.67 
  -7   2   0    3.25    0.61 
  -8  -2   0    3.61    0.70 
  -8  -2   0    3.82    0.74 
   8  -2   0    3.74    0.83 
   8  -2   0    2.46    0.72 
   8   2   0    3.73    0.79 
   8   2   0    2.63    0.66 
  -8   2   0    4.52    0.72 
  -9  -2   0   -0.36    0.44 
   9  -2   0   -0.31    0.48 
   9  -2   0    0.20    0.53 
   9   2   0    0.47    0.54 
   9   2   0   -0.18    0.33 
  -9   2   0   -0.10    0.43 
 -10  -2   0    5.94    1.04 
  10  -2   0    4.26    1.03 
  10  -2   0    3.97    0.91 
 -10   2   0    4.18    0.83 
  10   2   0    3.24    0.84 
  10   2   0    6.79    1.18 
 -11  -2   0    0.37    0.63 
  11  -2   0   -0.02    0.71 
  11  -2   0    0.48    0.74 
  11   2   0    0.64    0.59 
 -11   2   0    1.96    0.74 
  11   2   0   -1.27    0.52 
 -12  -2   0   18.37    1.69 
  12  -2   0   21.22    2.04 
  12  -2   0   21.72    2.06 
 -12   2   0   20.90    1.69 
  12   2   0   19.70    1.82 
  12   2   0   19.83    1.91 
 -13  -2   0    0.79    0.78 
  13  -2   0    0.57    0.89 
  13  -2   0    1.29    0.93 
 -13   2   0    0.64    0.69 
  13   2   0   -0.04    0.77 
  13   2   0    0.13    0.84 
   0  -3   0    0.07    0.12 
   0  -3   0    0.31    0.23 
   0  -3   0    0.21    0.13 
   0   3   0   -0.10    0.10 
   0   3   0   -0.08    0.12 
   0   3   0    0.44    0.25 
   1  -3   0    0.68    0.14 
   1  -3   0    0.70    0.21 
  -1  -3   0    0.62    0.24 
   1  -3   0    0.64    0.25 
  -1  -3   0    0.60    0.16 
   1  -3   0    0.61    0.29 
  -1  -3   0    0.97    0.27 
   1  -3   0    0.67    0.15 
  -1   3   0    0.51    0.20 
  -1   3   0    0.73    0.25 
   1   3   0    0.95    0.27 
   1   3   0    0.59    0.24 
  -1   3   0    0.43    0.13 
   1   3   0    0.60    0.15 
  -2  -3   0   11.57    0.58 
   2  -3   0   11.04    0.67 
  -2  -3   0   11.67    0.69 
   2  -3   0   11.38    0.74 
   2  -3   0   12.37    0.71 
   2  -3   0   11.34    0.47 
  -2  -3   0   10.26    0.67 
  -2   3   0   10.85    0.47 
  -2   3   0   10.96    0.74 
   2   3   0   10.54    0.56 
   2   3   0   11.08    0.66 
   2   3   0   11.17    0.67 
  -2   3   0   10.45    0.67 
  -2   3   0   11.69    0.63 
  -3  -3   0  384.94    9.95 
  -3  -3   0  386.67    9.83 
   3  -3   0  377.98    9.99 
   3  -3   0  382.32   10.03 
   3  -3   0  397.24    9.65 
   3  -3   0  377.13   10.02 
  -3  -3   0  376.08    9.88 
   3   3   0  387.13   10.10 
   3   3   0  372.82    9.83 
  -3   3   0  380.58    9.65 
   3   3   0  378.48    9.83 
  -3   3   0  386.14   10.03 
   3   3   0  371.04    9.89 
   4  -3   0   11.03    0.86 
  -4  -3   0    9.34    0.71 
  -4  -3   0   10.67    0.74 
   4  -3   0   10.70    0.79 
  -4  -3   0    9.78    0.80 
   4  -3   0   10.10    0.59 
   4   3   0    9.18    0.73 
   4   3   0   11.36    0.77 
  -4   3   0   10.97    0.62 
   5  -3   0   72.53    2.63 
   5  -3   0   75.00    2.28 
  -5  -3   0   69.61    2.49 
   5  -3   0   65.73    2.60 
  -5  -3   0   71.49    2.55 
  -5   3   0   71.89    2.30 
   5   3   0   71.60    2.53 
   5   3   0   71.41    2.50 
   6  -3   0    2.95    0.62 
  -6  -3   0    2.31    0.62 
   6  -3   0    2.98    0.71 
  -6  -3   0    3.76    0.65 
  -6   3   0    2.53    0.46 
   6   3   0    3.00    0.63 
   6   3   0    2.02    0.55 
   7  -3   0    0.38    0.51 
  -7  -3   0    0.55    0.47 
  -7  -3   0    0.99    0.47 
   7  -3   0    1.06    0.53 
  -7   3   0    1.07    0.43 
   7   3   0    1.12    0.49 
   7   3   0    0.88    0.47 
   8  -3   0    1.54    0.64 
   8  -3   0    0.24    0.50 
  -8  -3   0    0.97    0.56 
  -8  -3   0    0.62    0.49 
   8   3   0    0.68    0.51 
   8   3   0    0.94    0.52 
  -8   3   0    0.49    0.37 
  -9  -3   0    0.41    0.54 
   9  -3   0    0.73    0.66 
  -9  -3   0    0.58    0.55 
   9  -3   0   -0.04    0.51 
  -9   3   0    0.26    0.48 
   9   3   0   -0.02    0.44 
   9   3   0    1.36    0.59 
  10  -3   0   -0.36    0.57 
 -10  -3   0    0.05    0.56 
  10  -3   0    0.04    0.63 
  10   3   0    0.73    0.70 
  10   3   0    0.47    0.51 
 -10   3   0    0.52    0.47 
 -11  -3   0   14.59    1.66 
  11  -3   0   17.49    1.79 
  11  -3   0   15.34    1.87 
  11   3   0   13.58    1.67 
 -11   3   0   16.38    1.35 
  11   3   0   15.56    1.54 
 -12  -3   0   -0.10    0.70 
  12  -3   0    0.40    0.83 
  12  -3   0    1.49    0.82 
  12   3   0    1.08    0.78 
 -12   3   0    1.64    0.75 
  12   3   0    1.66    0.90 
  13  -3   0    2.52    1.16 
  13  -3   0    2.10    1.03 
 -13  -3   0    4.53    1.15 
  13   3   0    3.97    1.22 
  13   3   0    3.13    1.07 
 -13   3   0    4.13    0.97 
   0  -4   0  985.50   24.47 
   0  -4   0  988.10   24.71 
   0  -4   0  980.92   24.70 
   0   4   0  941.90   24.65 
   0   4   0 1000.00   24.46 
   0   4   0  973.73   24.47 
  -1  -4   0   35.66    1.24 
  -1  -4   0   34.30    1.29 
  -1  -4   0   34.36    1.06 
   1  -4   0   34.20    1.04 
   1  -4   0   34.94    1.36 
   1  -4   0   34.71    1.18 
  -1   4   0   35.40    1.18 
   1   4   0   34.79    1.06 
  -1   4   0   32.15    1.31 
   1   4   0   35.02    1.31 
  -1   4   0   34.85    1.05 
   1   4   0   34.10    1.22 
  -2  -4   0  257.81    6.89 
  -2  -4   0  257.69    6.69 
   2  -4   0  256.89    7.02 
   2  -4   0  259.96    7.02 
   2  -4   0  260.07    6.58 
  -2  -4   0  265.82    6.91 
   2  -4   0  258.74    6.56 
   2  -4   0  257.37    6.88 
  -2   4   0  265.80    6.58 
  -2   4   0  266.08    7.04 
   2   4   0  259.97    6.70 
  -2   4   0  259.18    6.87 
   2   4   0  250.88    6.90 
   2   4   0  264.27    6.89 
  -2   4   0  259.73    7.02 
  -3  -4   0   15.76    0.89 
  -3  -4   0   16.31    0.80 
   3  -4   0   17.00    1.02 
   3  -4   0   18.15    0.70 
   3  -4   0   17.72    0.93 
  -3  -4   0   17.48    0.93 
   3   4   0   16.51    0.94 
  -3   4   0   16.90    0.69 
   3   4   0   16.38    0.80 
  -4  -4   0   16.38    0.97 
   4  -4   0   16.70    1.04 
   4  -4   0   14.99    0.72 
  -4  -4   0   14.89    0.87 
   4  -4   0   18.48    1.10 
   4   4   0   17.35    0.92 
  -4   4   0   15.84    0.75 
   4   4   0   15.35    0.94 
   5  -4   0   48.79    2.09 
  -5  -4   0   48.15    1.91 
   5  -4   0   51.05    1.70 
  -5  -4   0   51.36    2.07 
   5  -4   0   50.39    2.11 
   5   4   0   46.85    1.95 
   5   4   0   50.04    1.95 
  -5   4   0   50.94    1.72 
  -6  -4   0    2.74    0.63 
   6  -4   0    3.39    0.72 
   6  -4   0    2.27    0.63 
  -6  -4   0    2.44    0.55 
  -6   4   0    2.33    0.45 
   6   4   0    1.92    0.54 
   6   4   0    2.61    0.59 
   7  -4   0   11.08    1.13 
   7  -4   0   16.57    1.32 
  -7  -4   0   14.74    1.19 
  -7  -4   0   12.85    1.08 
   7   4   0   14.88    1.12 
   7   4   0   13.96    1.14 
  -7   4   0   14.76    0.96 
   8  -4   0    2.15    0.71 
  -8  -4   0    2.47    0.65 
  -8  -4   0    1.64    0.58 
   8  -4   0    0.90    0.65 
   8   4   0    1.85    0.69 
  -8   4   0    2.27    0.53 
   8   4   0    0.97    0.55 
  -9  -4   0    5.56    0.98 
  -9  -4   0    3.37    0.82 
   9  -4   0    3.16    0.81 
   9  -4   0    4.10    0.95 
   9   4   0    3.48    0.83 
   9   4   0    3.38    0.82 
  -9   4   0    2.52    0.61 
  10  -4   0    1.39    0.69 
  10  -4   0    0.48    0.73 
 -10  -4   0    1.60    0.74 
  10   4   0    2.08    0.76 
  10   4   0    1.91    0.77 
 -10   4   0    1.84    0.56 
  11  -4   0    6.21    1.32 
  11  -4   0    7.06    1.27 
 -11  -4   0    6.30    1.19 
 -11   4   0    6.93    1.02 
  11   4   0    5.35    1.14 
  11   4   0   10.44    1.50 
  12  -4   0   -0.72    0.68 
  12  -4   0   -0.57    0.72 
 -12  -4   0    0.20    0.72 
  12   4   0    0.70    0.79 
 -12   4   0    1.05    0.61 
  12   4   0    0.50    0.80 
  13  -4   0   -1.55    0.66 
 -13  -4   0    0.83    0.82 
  13  -4   0    1.23    0.99 
  13   4   0    0.22    0.81 
 -13   4   0   -0.21    0.66 
  13   4   0    0.18    0.77 
   0  -5   0   -0.17    0.32 
   0  -5   0    0.52    0.22 
   0  -5   0    0.19    0.18 
   0   5   0    0.19    0.20 
   0   5   0   -0.01    0.15 
   0   5   0    0.23    0.36 
  -1  -5   0   75.57    2.39 
  -1  -5   0   73.76    2.26 
   1  -5   0   73.26    2.19 
   1  -5   0   74.25    2.06 
   1  -5   0   74.81    2.45 
  -1  -5   0   72.27    2.05 
   1   5   0   74.17    2.05 
   1   5   0   75.76    2.40 
   1   5   0   71.90    2.23 
  -1   5   0   73.17    2.19 
  -1   5   0   71.89    2.41 
  -1   5   0   73.88    2.06 
  -2  -5   0   33.31    1.13 
   2  -5   0   32.73    1.03 
  -2  -5   0   33.33    1.33 
   2  -5   0   31.29    1.26 
   2  -5   0   30.94    1.01 
   2  -5   0   32.75    1.42 
  -2  -5   0   32.43    1.35 
  -2   5   0   32.70    1.28 
   2   5   0   33.35    1.44 
  -2   5   0   30.71    1.40 
   2   5   0   33.49    1.12 
   2   5   0   30.74    1.33 
   3  -5   0  142.62    3.69 
   3  -5   0  141.74    4.12 
  -3  -5   0  136.92    3.87 
   3  -5   0  138.12    4.24 
  -3  -5   0  139.85    4.09 
  -3  -5   0  137.12    4.11 
   3  -5   0  140.14    3.68 
  -3   5   0  140.59    3.70 
   3   5   0  132.50    4.08 
   3   5   0  139.84    3.89 
  -3   5   0  138.57    4.24 
   4  -5   0    4.20    0.41 
  -4  -5   0    3.66    0.49 
  -4  -5   0    3.06    0.59 
   4  -5   0    3.32    0.67 
   4  -5   0    3.56    0.58 
   4   5   0    3.61    0.60 
   4   5   0    3.95    0.52 
  -4   5   0    3.06    0.37 
   5  -5   0   58.86    2.42 
   5  -5   0   63.28    2.50 
  -5  -5   0   63.23    2.25 
  -5  -5   0   59.07    2.35 
   5  -5   0   62.36    1.96 
  -5   5   0   62.04    1.99 
   5   5   0   59.07    2.30 
   5   5   0   62.24    2.26 
  -6  -5   0   55.15    2.37 
  -6  -5   0   62.59    2.36 
   6  -5   0   57.54    2.47 
   6  -5   0   63.05    2.58 
   6   5   0   59.07    2.38 
  -6   5   0   61.12    2.06 
   6   5   0   59.65    2.36 
   7  -5   0   25.87    1.66 
  -7  -5   0   26.70    1.49 
  -7  -5   0   23.41    1.47 
   7  -5   0   25.33    1.65 
   7   5   0   25.66    1.51 
  -7   5   0   24.74    1.23 
   7   5   0   26.71    1.53 
   8  -5   0   13.66    1.32 
  -8  -5   0   13.32    1.16 
  -8  -5   0   14.27    1.27 
   8  -5   0   13.56    1.32 
  -8   5   0   13.41    0.97 
   8   5   0   14.69    1.22 
   8   5   0   13.91    1.20 
   9  -5   0   -0.23    0.56 
   9  -5   0   -0.21    0.55 
  -9  -5   0   -0.03    0.51 
  -9  -5   0    0.01    0.46 
   9   5   0    0.45    0.57 
  -9   5   0   -0.27    0.37 
   9   5   0   -0.40    0.40 
  10  -5   0    2.11    0.90 
 -10  -5   0    0.02    0.67 
  10  -5   0    1.32    0.79 
 -10   5   0    1.62    0.59 
  10   5   0    2.04    0.79 
  10   5   0    2.08    0.78 
 -11  -5   0    6.96    1.28 
  11  -5   0    6.87    1.36 
  11  -5   0    8.04    1.45 
  11   5   0    4.66    1.11 
  11   5   0    5.47    1.16 
 -11   5   0    6.68    1.01 
  12  -5   0    0.69    0.86 
  12  -5   0    1.58    1.03 
 -12  -5   0    0.39    0.73 
  12   5   0    0.46    0.75 
 -12   5   0    0.48    0.49 
  12   5   0   -0.01    0.79 
  13  -5   0    2.30    1.17 
 -13  -5   0    0.40    0.80 
  13  -5   0    2.20    1.08 
  13   5   0    0.52    0.78 
  13   5   0    0.24    0.80 
   0  -6   0  349.10    8.91 
   0  -6   0  340.88    8.81 
   0   6   0  349.53    8.81 
   0   6   0  344.27    8.88 
   0   6   0  347.42    9.25 
   1  -6   0   33.10    1.22 
  -1  -6   0   34.60    1.59 
   1  -6   0   32.87    1.13 
  -1  -6   0   34.74    1.32 
  -1  -6   0   33.15    1.11 
  -1   6   0   34.06    1.22 
  -1   6   0   33.12    1.13 
   1   6   0   33.58    1.44 
   1   6   0   34.03    1.29 
   1   6   0   34.56    1.11 
  -1   6   0   35.70    1.54 
  -2  -6   0   23.13    1.10 
   2  -6   0   23.43    1.25 
   2  -6   0   21.57    0.79 
   2  -6   0   23.45    1.08 
   2  -6   0   22.80    0.83 
  -2  -6   0   21.02    0.85 
  -2   6   0   21.15    0.79 
   2   6   0   21.32    0.86 
  -2   6   0   20.63    0.99 
   2   6   0   21.76    1.14 
  -2   6   0   23.57    1.27 
   3  -6   0   55.89    1.67 
   3  -6   0   61.99    2.32 
   3  -6   0   56.23    2.08 
   3  -6   0   56.20    1.69 
  -3  -6   0   58.36    1.87 
  -3  -6   0   57.37    2.12 
  -3   6   0   59.51    2.30 
   3   6   0   56.81    2.11 
  -3   6   0   57.00    1.69 
   3   6   0   56.47    1.86 
   4  -6   0    1.10    0.45 
  -4  -6   0    0.82    0.33 
  -4  -6   0    0.09    0.38 
   4  -6   0   -0.19    0.31 
   4  -6   0    0.47    0.22 
   4   6   0   -0.37    0.31 
  -4   6   0    0.51    0.23 
  -5  -6   0    0.17    0.43 
   5  -6   0   -0.49    0.35 
   5  -6   0    0.43    0.48 
   5  -6   0    0.35    0.25 
  -5  -6   0    0.23    0.35 
   5   6   0   -0.31    0.33 
   5   6   0    0.32    0.35 
  -5   6   0    0.49    0.27 
   6  -6   0    1.76    0.36 
   6  -6   0    1.37    0.64 
  -6  -6   0    1.74    0.48 
   6  -6   0    1.67    0.58 
  -6  -6   0    0.77    0.50 
   6   6   0    1.08    0.43 
   6   6   0    1.21    0.50 
  -6   6   0    1.85    0.39 
  -7  -6   0   22.95    1.37 
   7  -6   0   22.93    1.61 
  -7  -6   0   19.41    1.44 
   7  -6   0   23.68    1.54 
  -7   6   0   22.42    1.13 
   7   6   0   23.86    1.43 
   7   6   0   19.72    1.38 
   8  -6   0    0.92    0.66 
  -8  -6   0    0.67    0.61 
   8  -6   0   -0.04    0.54 
  -8  -6   0    0.13    0.43 
   8   6   0    1.59    0.63 
   8   6   0    1.62    0.58 
  -8   6   0    0.54    0.36 
  -9  -6   0    3.60    0.83 
   9  -6   0    4.01    0.97 
  -9  -6   0    4.67    0.87 
   9  -6   0    6.00    1.17 
   9   6   0    5.55    1.04 
   9   6   0    5.42    0.93 
  -9   6   0    4.52    0.70 
  10  -6   0    1.88    0.86 
 -10  -6   0   -0.20    0.66 
  10  -6   0    0.64    0.72 
 -10  -6   0    0.41    0.61 
  10   6   0    0.82    0.72 
 -10   6   0    0.17    0.44 
  10   6   0    1.52    0.71 
  11  -6   0    3.05    0.97 
 -11  -6   0    2.74    0.96 
  11  -6   0    4.99    1.25 
  11   6   0    3.62    0.95 
  11   6   0    4.60    1.18 
 -11   6   0    3.10    0.72 
  12  -6   0    5.87    1.42 
  12  -6   0    5.12    1.23 
 -12  -6   0    2.64    0.98 
  12   6   0    4.41    1.11 
  12   6   0    4.05    1.18 
 -13  -6   0   -0.34    0.77 
  13  -6   0    1.14    0.94 
  13  -6   0   -0.39    0.91 
  13   6   0    0.04    0.81 
  13   6   0   -0.54    0.66 
   0  -7   0    0.32    0.24 
   0  -7   0    0.32    0.22 
   0   7   0    0.26    0.22 
   0   7   0    0.12    0.18 
   0   7   0    0.63    0.41 
   1  -7   0    8.97    0.61 
   1  -7   0    8.70    0.53 
  -1  -7   0    8.69    0.66 
  -1  -7   0    9.34    0.52 
  -1   7   0    7.61    0.56 
   1   7   0    8.57    0.79 
  -1   7   0    8.78    0.77 
   1   7   0    8.94    0.50 
  -1   7   0    9.05    0.55 
  -2  -7   0   73.03    2.43 
  -2  -7   0   73.02    2.14 
   2  -7   0   71.30    2.65 
   2  -7   0   70.94    2.09 
   2  -7   0   71.10    2.35 
   2  -7   0   70.80    2.07 
  -2   7   0   70.71    2.07 
   2   7   0   73.39    2.56 
  -2   7   0   73.85    2.68 
   2   7   0   70.64    2.12 
   3  -7   0   69.24    2.43 
   3  -7   0   70.81    2.66 
   3  -7   0   68.42    2.00 
   3  -7   0   69.44    2.03 
  -3  -7   0   67.43    2.16 
  -3  -7   0   72.47    2.51 
   3   7   0   69.00    2.17 
   3   7   0   71.40    2.54 
  -3   7   0   70.47    2.67 
   4  -7   0    0.31    0.20 
   4  -7   0    0.39    0.23 
   4  -7   0    0.85    0.43 
   4  -7   0    0.84    0.53 
  -4  -7   0    0.49    0.45 
  -4  -7   0    1.00    0.33 
  -4   7   0    0.74    0.52 
   4   7   0   -0.20    0.35 
  -4   7   0    0.49    0.22 
   5  -7   0   14.02    1.14 
  -5  -7   0   15.56    0.97 
  -5  -7   0   15.05    1.17 
   5  -7   0   15.88    1.27 
   5  -7   0   16.70    0.78 
  -5   7   0   14.26    0.75 
   5   7   0   17.55    1.02 
   5   7   0   14.35    1.10 
   6  -7   0   11.41    1.30 
  -6  -7   0   12.79    0.94 
   6  -7   0    9.39    1.14 
  -6  -7   0   11.58    1.10 
   6  -7   0   11.28    0.69 
   6   7   0    9.66    0.86 
  -6   7   0   10.94    0.72 
   6   7   0   12.72    1.07 
   7  -7   0    1.23    0.59 
  -7  -7   0    1.29    0.62 
   7  -7   0    1.33    0.67 
  -7  -7   0    1.08    0.43 
   7   7   0    1.27    0.50 
  -7   7   0    0.67    0.33 
   7   7   0    1.46    0.63 
  -8  -7   0    0.73    0.47 
   8  -7   0   -0.16    0.56 
   8  -7   0    0.20    0.55 
  -8  -7   0    0.48    0.58 
   8   7   0    0.39    0.55 
   8   7   0    0.00    0.41 
  -8   7   0    0.20    0.33 
  -9  -7   0    2.71    0.76 
  -9  -7   0    2.90    0.78 
   9  -7   0    1.95    0.83 
   9  -7   0    2.47    0.91 
   9   7   0    4.22    0.97 
  -9   7   0    2.14    0.55 
   9   7   0    3.52    0.83 
  10  -7   0    1.89    0.78 
  10  -7   0    2.82    1.02 
 -10  -7   0    1.30    0.71 
 -10  -7   0    3.46    1.00 
  10   7   0    1.10    0.65 
  10   7   0    1.18    0.76 
 -10   7   0    1.12    0.50 
 -11  -7   0   -0.13    0.72 
  11  -7   0    0.73    0.90 
  11  -7   0    0.45    0.78 
  11   7   0    0.25    0.59 
  11   7   0    0.68    0.81 
 -12  -7   0    1.74    0.97 
  12  -7   0    1.36    1.00 
  12  -7   0    1.36    1.00 
  12   7   0   -0.11    0.71 
  12   7   0   -0.08    0.81 
 -13  -7   0    3.73    1.16 
  13  -7   0    3.17    1.26 
  13  -7   0   -0.69    1.03 
  13   7   0   -0.04    0.89 
  13   7   0   -0.03    0.73 
   0  -8   0  108.24    3.21 
   0  -8   0  107.56    3.10 
   0   8   0  111.29    3.09 
   0   8   0  108.84    3.19 
   0   8   0  107.88    3.61 
   1  -8   0    0.13    0.23 
  -1  -8   0   -0.09    0.19 
   1  -8   0    0.20    0.26 
  -1  -8   0    0.34    0.31 
  -1   8   0    0.05    0.33 
   1   8   0    0.04    0.18 
  -1   8   0    0.06    0.23 
  -1   8   0   -0.09    0.22 
   1   8   0    0.03    0.37 
   2  -8   0   24.47    0.96 
  -2  -8   0   21.36    1.18 
   2  -8   0   22.53    1.40 
  -2  -8   0   23.19    0.95 
   2  -8   0   23.64    0.93 
   2  -8   0   23.05    1.13 
   2   8   0   23.76    1.33 
  -2   8   0   23.28    1.42 
  -2   8   0   23.68    0.93 
   2   8   0   25.17    0.95 
   3  -8   0    4.96    0.69 
  -3  -8   0    5.35    0.75 
   3  -8   0    5.74    0.42 
   3  -8   0    6.04    0.46 
   3  -8   0    7.38    0.96 
  -3  -8   0    6.27    0.54 
   3   8   0    6.07    0.50 
  -3   8   0    6.52    0.92 
   3   8   0    5.86    0.82 
  -4  -8   0    1.84    0.51 
   4  -8   0    2.39    0.63 
   4  -8   0    2.06    0.56 
  -4  -8   0    2.06    0.41 
   4  -8   0    1.58    0.30 
   4  -8   0    1.38    0.28 
   4   8   0    2.91    0.63 
  -4   8   0    1.13    0.52 
   5  -8   0   51.34    1.66 
  -5  -8   0   46.21    2.16 
   5  -8   0   52.89    2.44 
   5  -8   0   53.46    1.66 
   5  -8   0   52.04    2.27 
  -5  -8   0   53.74    1.97 
   5   8   0   49.99    1.94 
  -5   8   0   49.02    1.66 
   5   8   0   52.40    2.24 
  -6  -8   0   32.76    1.56 
   6  -8   0   32.48    1.83 
   6  -8   0   29.87    1.88 
  -6  -8   0   28.64    1.69 
   6  -8   0   32.16    1.24 
   6   8   0   34.03    1.82 
   6   8   0   30.78    1.53 
  -6   8   0   31.17    1.25 
   7  -8   0    6.03    1.08 
  -7  -8   0    5.43    0.77 
  -7  -8   0    5.64    0.94 
   7  -8   0    2.63    0.81 
   7   8   0    4.80    0.77 
  -7   8   0    5.52    0.61 
   7   8   0    6.71    1.03 
  -8  -8   0   22.11    1.68 
  -8  -8   0   23.80    1.53 
   8  -8   0   22.29    1.78 
   8  -8   0   24.66    1.82 
   8   8   0   23.90    1.55 
  -8   8   0   21.97    1.16 
   8   8   0   20.14    1.52 
  -9  -8   0    4.62    1.07 
   9  -8   0    3.44    1.03 
   9  -8   0    2.55    0.93 
  -9  -8   0    4.22    0.90 
   9   8   0    3.91    0.88 
  -9   8   0    3.10    0.59 
   9   8   0    5.27    1.04 
 -10  -8   0    0.60    0.80 
  10  -8   0    0.36    0.81 
  10  -8   0   -0.62    0.67 
 -10  -8   0    0.24    0.56 
 -10   8   0   -0.20    0.41 
  10   8   0    0.30    0.57 
  10   8   0   -0.28    0.63 
  11  -8   0    0.39    0.84 
  11  -8   0    0.24    0.83 
 -11  -8   0    0.72    0.65 
  11   8   0    0.11    0.60 
  11   8   0    0.80    0.75 
 -12  -8   0    1.40    0.95 
  12  -8   0    0.79    0.95 
  12  -8   0    1.92    0.87 
  12   8   0    1.13    0.88 
  12   8   0   -0.40    0.61 
  13  -8   0    0.39    0.97 
  13  -8   0    1.60    1.12 
 -13  -8   0    1.05    1.00 
  13   8   0   -0.19    0.72 
  13   8   0   -0.27    0.89 
   0  -9   0    0.49    0.27 
   0  -9   0    0.75    0.31 
   0   9   0    0.31    0.48 
   0   9   0    0.24    0.22 
  -1  -9   0    2.70    0.38 
  -1  -9   0    3.24    0.56 
   1  -9   0    3.53    0.46 
   1  -9   0    3.19    0.47 
   1   9   0    3.24    0.39 
  -1   9   0    2.93    0.45 
  -1   9   0    3.07    0.43 
  -1   9   0    2.48    0.61 
   1   9   0    2.88    0.67 
  -2  -9   0   46.07    1.90 
   2  -9   0   47.62    1.58 
   2  -9   0   50.30    1.85 
   2  -9   0   45.74    2.17 
  -2  -9   0   47.96    1.59 
  -2   9   0   45.38    1.56 
  -2   9   0   45.52    2.16 
   2   9   0   48.52    1.57 
   2   9   0   48.65    2.11 
  -3  -9   0   10.63    0.67 
   3  -9   0   10.38    1.21 
   3  -9   0   10.41    0.58 
   3  -9   0   10.01    0.85 
  -3  -9   0   10.44    0.93 
   3  -9   0    9.64    0.60 
   3   9   0    9.05    1.05 
  -3   9   0   11.34    1.11 
   3   9   0    9.39    0.63 
  -4  -9   0    8.69    1.04 
   4  -9   0   11.68    1.17 
   4  -9   0   10.66    0.59 
   4  -9   0    9.97    0.61 
   4  -9   0   11.39    0.97 
  -4  -9   0   11.22    0.74 
  -4   9   0   11.27    1.32 
   4   9   0   11.25    1.02 
  -5  -9   0   -0.27    0.26 
   5  -9   0   -0.14    0.39 
   5  -9   0   -0.34    0.46 
  -5  -9   0   -0.21    0.47 
   5  -9   0    0.06    0.20 
   5  -9   0   -0.02    0.20 
   5   9   0    0.12    0.46 
  -6  -9   0   15.77    1.33 
   6  -9   0   14.68    1.28 
   6  -9   0   13.86    1.38 
   6  -9   0   15.87    0.80 
   6  -9   0   15.28    0.80 
  -6  -9   0   16.94    1.09 
  -6   9   0   14.19    0.79 
   6   9   0   18.46    1.12 
   6   9   0   16.72    1.34 
   7  -9   0   -0.06    0.24 
   7  -9   0    0.42    0.31 
   7  -9   0   -0.82    0.40 
   7  -9   0    0.27    0.63 
  -7  -9   0    0.49    0.40 
  -7  -9   0    0.45    0.55 
  -7   9   0    0.44    0.27 
   7   9   0    0.19    0.50 
   7   9   0    1.27    0.50 
   8  -9   0    1.83    0.79 
   8  -9   0    4.29    0.99 
  -8  -9   0    4.69    0.93 
  -8  -9   0    2.70    0.66 
   8   9   0    2.69    0.67 
  -8   9   0    3.30    0.53 
   8   9   0    3.48    0.93 
   9  -9   0    7.64    1.27 
   9  -9   0    7.18    1.36 
  -9  -9   0    6.33    1.20 
  -9  -9   0    7.93    1.07 
  -9   9   0    8.00    0.77 
   9   9   0    6.43    1.17 
 -10  -9   0   -0.78    0.45 
  10  -9   0    0.34    0.78 
  10  -9   0    1.31    0.90 
 -10  -9   0    1.20    0.67 
  10   9   0    0.26    0.68 
  10   9   0   -0.01    0.55 
 -11  -9   0   11.36    1.62 
  11  -9   0   12.96    1.77 
  11  -9   0    8.00    1.62 
  11   9   0   10.14    1.44 
  11   9   0   11.61    1.62 
  12  -9   0    0.01    0.85 
 -12  -9   0    0.31    0.86 
  12  -9   0    0.84    1.09 
  12   9   0   -0.38    0.78 
  12   9   0   -0.23    0.58 
   0 -10   0   40.61    1.45 
   0 -10   0   38.60    1.56 
   0  10   0   36.77    1.39 
   0  10   0   36.29    1.90 
  -1 -10   0   10.95    0.67 
   1 -10   0   11.56    0.74 
   1 -10   0   10.43    0.75 
  -1 -10   0    9.85    0.82 
   1  10   0   11.14    0.64 
  -1  10   0   11.20    1.25 
   1  10   0   12.94    1.11 
  -2 -10   0   14.39    1.02 
  -2 -10   0   13.21    0.72 
   2 -10   0   14.77    0.77 
   2 -10   0   14.50    0.94 
   2 -10   0   13.79    1.23 
  -2  10   0   13.28    0.73 
   2  10   0   14.77    1.16 
   2  10   0   13.95    0.72 
  -2  10   0   11.73    1.16 
  -3 -10   0   19.46    1.28 
   3 -10   0   19.26    0.88 
   3 -10   0   22.26    1.53 
   3 -10   0   20.92    1.25 
   3 -10   0   20.95    0.93 
  -3 -10   0   21.26    0.97 
  -3  10   0   20.30    0.89 
   3  10   0   22.55    1.43 
   3  10   0   20.19    0.94 
  -3  10   0   20.07    1.49 
   4 -10   0    0.24    0.41 
   4 -10   0    0.30    0.40 
   4 -10   0    0.27    0.24 
   4 -10   0    0.30    0.23 
  -4 -10   0    0.11    0.28 
  -4 -10   0    0.10    0.45 
  -4  10   0    0.25    0.42 
   4  10   0   -0.12    0.43 
   5 -10   0    3.01    0.87 
   5 -10   0    3.93    0.79 
  -5 -10   0    4.59    0.87 
   5 -10   0    4.22    0.42 
  -5 -10   0    3.42    0.54 
   5 -10   0    4.46    0.47 
  -5  10   0    4.03    0.92 
   5  10   0    5.14    0.91 
   6 -10   0    1.14    0.33 
  -6 -10   0    1.02    0.62 
   6 -10   0    0.04    0.46 
  -6 -10   0    1.44    0.46 
   6 -10   0    1.15    0.30 
   6 -10   0    1.34    0.71 
   6  10   0    1.21    0.62 
   6  10   0    1.06    0.42 
   7 -10   0   -0.24    0.59 
   7 -10   0    0.28    0.53 
  -7 -10   0    0.21    0.47 
  -7 -10   0    0.14    0.39 
   7 -10   0   -0.03    0.25 
   7  10   0   -0.20    0.46 
  -7  10   0   -0.06    0.26 
   7  10   0    0.15    0.37 
  -8 -10   0    6.84    0.95 
   8 -10   0    8.60    1.30 
   8 -10   0    5.95    0.65 
   8 -10   0    8.24    1.44 
  -8 -10   0    7.58    1.28 
   8  10   0    8.31    1.04 
  -8  10   0    6.55    0.65 
   8  10   0    8.05    1.23 
   9 -10   0    2.28    1.05 
  -9 -10   0    6.01    1.11 
  -9 -10   0    3.38    0.78 
   9 -10   0    3.44    1.02 
   9  10   0    2.84    0.93 
   9  10   0    5.50    0.93 
 -10 -10   0    3.71    0.88 
  10 -10   0    3.55    1.09 
  10 -10   0    4.07    1.18 
 -10 -10   0    4.23    1.10 
  10  10   0    2.08    0.84 
  11 -10   0    1.35    0.98 
 -11 -10   0    1.70    0.96 
  11 -10   0   -0.59    0.74 
  11  10   0    0.16    0.74 
  11  10   0    0.96    0.71 
  12 -10   0    1.87    1.09 
 -12 -10   0    2.02    1.04 
  12 -10   0    2.02    1.15 
  12  10   0    1.60    0.76 
  12  10   0    1.33    0.96 
  -1 -11   0    2.25    0.53 
  -1 -11   0    1.76    0.36 
   1 -11   0    1.21    0.40 
   1 -11   0    2.07    0.44 
   1  11   0    1.41    0.30 
  -1  11   0    1.79    0.68 
   1  11   0    1.35    0.60 
  -2 -11   0    2.53    0.63 
   2 -11   0    2.18    0.66 
  -2 -11   0    2.16    0.37 
   2 -11   0    2.45    0.53 
   2 -11   0    2.53    0.43 
  -2  11   0    2.43    0.67 
   2  11   0    3.00    0.72 
   2  11   0    3.11    0.39 
  -2  11   0    2.92    0.47 
   3 -11   0    7.45    0.87 
   3 -11   0    6.11    0.57 
   3 -11   0    5.37    0.52 
   3 -11   0    7.97    1.17 
  -3 -11   0    6.77    0.57 
  -3 -11   0    7.46    0.93 
  -3  11   0    7.46    0.56 
   3  11   0    7.75    1.06 
  -3  11   0    6.38    1.06 
   3  11   0    7.94    0.58 
   4 -11   0   24.40    1.45 
  -4 -11   0   22.35    1.48 
   4 -11   0   22.83    1.63 
   4 -11   0   23.86    1.01 
  -4 -11   0   22.28    1.10 
   4 -11   0   24.87    0.98 
  -4  11   0   22.65    1.62 
   4  11   0   23.55    1.56 
   5 -11   0    3.24    0.91 
  -5 -11   0    4.19    0.87 
   5 -11   0    4.73    0.50 
   5 -11   0    4.30    0.45 
  -5 -11   0    4.48    0.61 
   5 -11   0    5.05    0.86 
  -5  11   0    6.56    1.15 
   5  11   0    4.01    0.87 
   6 -11   0    6.11    1.19 
  -6 -11   0    6.92    0.80 
   6 -11   0    8.12    1.15 
   6 -11   0    5.88    0.51 
  -6 -11   0    5.99    1.06 
   6  11   0    6.22    1.04 
   6  11   0    5.95    0.74 
  -7 -11   0    0.74    0.68 
  -7 -11   0    0.92    0.47 
   7 -11   0    0.17    0.60 
   7 -11   0    0.76    0.29 
   7 -11   0    0.76    0.66 
   7  11   0    0.78    0.61 
   7  11   0    0.71    0.42 
  -8 -11   0    0.67    0.57 
   8 -11   0   -1.31    0.54 
   8 -11   0   -0.43    0.59 
  -8 -11   0    0.70    0.70 
   8  11   0    0.28    0.47 
   8  11   0    0.61    0.63 
  -9 -11   0   -0.37    0.39 
   9 -11   0   -0.23    0.76 
  -9 -11   0    0.98    0.79 
   9 -11   0   -0.80    0.62 
   9  11   0   -0.16    0.64 
   9  11   0    0.09    0.43 
 -10 -11   0    0.78    0.58 
  10 -11   0   -0.35    0.86 
  10 -11   0   -0.24    0.76 
 -10 -11   0    1.01    0.73 
  10  11   0    0.71    0.56 
  10  11   0   -1.15    0.51 
  11 -11   0    1.45    1.10 
  11 -11   0    1.14    1.00 
 -11 -11   0    3.39    1.15 
  11  11   0    3.33    0.94 
  11  11   0    3.03    1.00 
 -12 -11   0    3.13    1.25 
  12 -11   0    1.53    1.16 
  12 -11   0    4.33    1.39 
  12  11   0    1.43    0.82 
  12  11   0    2.46    1.04 
   0  12   0   15.32    0.94 
  -1 -12   0   16.37    1.13 
   1 -12   0   14.06    0.92 
  -1 -12   0   15.09    0.82 
   1 -12   0   14.65    0.95 
   1  12   0   14.84    0.79 
   1  12   0   13.18    1.25 
  -1  12   0   14.82    1.34 
   2 -12   0    9.90    1.25 
   2 -12   0    8.36    0.81 
  -2 -12   0   10.04    0.66 
   2 -12   0   11.04    0.75 
  -2 -12   0   10.25    0.97 
   2  12   0    8.97    0.62 
  -2  12   0   10.31    1.29 
   2  12   0   10.32    1.26 
   3 -12   0    0.43    0.27 
   3 -12   0    1.21    0.67 
  -3 -12   0    0.38    0.28 
   3 -12   0    0.76    0.47 
   3 -12   0    0.65    0.32 
  -3 -12   0    0.28    0.45 
  -3  12   0    0.57    0.28 
   3  12   0    0.50    0.26 
   3  12   0    0.93    0.58 
  -3  12   0    0.83    0.66 
  -4 -12   0    5.20    0.87 
   4 -12   0    7.25    0.59 
   4 -12   0    7.25    0.96 
   4 -12   0    5.87    0.52 
  -4 -12   0    7.14    0.65 
   4 -12   0    7.39    1.22 
  -4  12   0    7.16    1.22 
   4  12   0    6.79    1.12 
  -5 -12   0   25.31    1.24 
  -5 -12   0   26.26    1.73 
   5 -12   0   22.99    1.57 
   5 -12   0   24.30    1.46 
   5 -12   0   23.84    1.00 
   5 -12   0   31.68    2.06 
  -5  12   0   27.27    1.95 
   5  12   0   23.01    1.66 
  -6 -12   0    6.24    1.07 
   6 -12   0    5.00    1.14 
   6 -12   0    7.08    0.53 
  -6 -12   0    6.25    0.77 
   6  12   0    5.41    1.02 
  -7 -12   0   12.74    1.05 
   7 -12   0   11.50    1.66 
  -7 -12   0   12.39    1.56 
   7 -12   0   11.29    1.45 
   7  12   0   11.57    1.00 
   7  12   0   12.83    1.51 
   8 -12   0   33.85    2.25 
   8 -12   0   28.09    2.27 
  -8 -12   0   33.34    1.77 
  -8 -12   0   34.18    2.26 
   8  12   0   30.27    1.73 
   8  12   0   31.77    2.07 
  -9 -12   0    0.27    0.54 
  -9 -12   0    0.16    0.73 
   9 -12   0   -0.12    0.85 
   9 -12   0    0.21    0.74 
   9  12   0    0.03    0.43 
   9  12   0    1.10    0.74 
 -10 -12   0    2.23    0.79 
 -10 -12   0    2.32    1.07 
  10 -12   0    2.15    1.06 
  10 -12   0    3.56    1.34 
  10  12   0    2.24    0.95 
  10  12   0    2.59    0.80 
  11 -12   0   -0.61    0.87 
  11 -12   0    1.50    1.14 
 -11 -12   0    1.12    0.81 
  11  12   0    1.49    1.00 
   1 -13   0    1.10    0.40 
  -1 -13   0    1.89    0.66 
   1 -13   0    2.52    0.49 
  -1 -13   0    2.71    0.45 
   1  13   0    1.68    0.73 
   1  13   0    1.80    0.35 
  -1  13   0    3.59    0.91 
  -2 -13   0    5.85    0.93 
  -2 -13   0    5.56    0.57 
   2 -13   0    4.45    0.59 
   2 -13   0    4.39    0.94 
   2 -13   0    5.61    0.75 
  -2  13   0    7.56    1.24 
   2  13   0    4.92    0.49 
   2  13   0    6.15    1.06 
   3 -13   0    3.68    0.51 
  -3 -13   0    2.61    0.71 
   3 -13   0    3.17    0.91 
  -3 -13   0    3.37    0.50 
   3 -13   0    4.64    0.73 
   3  13   0    3.53    0.90 
   3  13   0    3.40    0.47 
  -3  13   0    1.69    0.81 
   4 -13   0   16.57    1.61 
  -4 -13   0   19.25    1.46 
   4 -13   0   18.31    0.90 
  -4 -13   0   17.05    0.97 
   4 -13   0   20.02    1.35 
  -4  13   0   18.07    1.66 
   4  13   0   18.59    1.52 
   5 -13   0    0.21    0.26 
  -5 -13   0    0.63    0.37 
  -5 -13   0    0.40    0.47 
   5 -13   0   -0.12    0.48 
   5 -13   0    0.76    0.73 
   5  13   0    0.03    0.54 
  -5  13   0    0.75    0.72 
  -6 -13   0   36.43    2.23 
  -6 -13   0   37.85    1.71 
   6 -13   0   38.53    2.18 
   6 -13   0   38.23    2.49 
   6  13   0   38.10    1.71 
   6  13   0   42.80    2.35 
  -7 -13   0    0.12    0.45 
   7 -13   0    0.61    0.62 
   7 -13   0    0.16    0.73 
  -7 -13   0   -0.05    0.68 
   7  13   0   -0.26    0.38 
   7  13   0   -0.56    0.70 
   8 -13   0   -0.34    0.57 
  -8 -13   0    0.13    0.50 
   8 -13   0   -0.15    0.64 
  -8 -13   0    0.17    0.58 
   8  13   0    0.33    0.46 
   8  13   0    0.30    0.66 
   9 -13   0    3.00    1.06 
  -9 -13   0    4.13    1.14 
   9 -13   0    3.80    1.11 
   9  13   0    3.79    1.10 
  10 -13   0   -0.33    0.77 
  10 -13   0    0.26    0.91 
 -10 -13   0   -0.40    0.85 
  10  13   0    0.04    0.79 
  11 -13   0   -0.17    1.01 
  11 -13   0    1.49    1.07 
 -11 -13   0    0.70    0.79 
  11  13   0    1.32    0.95 
   1 -14   0    0.03    0.37 
   1 -14   0    1.01    0.42 
  -1 -14   0    0.50    0.32 
  -1 -14   0   -0.27    0.38 
   1  14   0    1.20    0.58 
  -1  14   0   -0.17    0.60 
   1  14   0    0.48    0.30 
   2 -14   0    0.68    0.35 
  -2 -14   0    1.09    0.59 
   2 -14   0    1.49    0.73 
  -2 -14   0    0.20    0.28 
   2 -14   0    0.31    0.38 
  -2  14   0    0.48    0.70 
   2  14   0    0.30    0.29 
   2  14   0    0.30    0.61 
   3 -14   0    0.81    0.70 
   3 -14   0    0.65    0.35 
  -3 -14   0    0.35    0.54 
   3 -14   0    1.31    0.55 
  -3 -14   0    0.57    0.33 
   3  14   0    0.25    0.59 
  -3  14   0    1.27    0.81 
   4 -14   0    4.25    1.09 
   4 -14   0    4.10    0.53 
  -4 -14   0    4.26    0.92 
  -4 -14   0    4.24    0.56 
   4 -14   0    2.64    0.69 
  -4  14   0    4.94    1.18 
   4  14   0    5.63    1.10 
  -5 -14   0    6.12    0.68 
   5 -14   0    5.19    0.95 
   5 -14   0    6.12    1.20 
  -5 -14   0    4.83    1.02 
   5  14   0    5.82    1.16 
  -5  14   0    5.35    1.15 
   6 -14   0    2.60    1.07 
   6 -14   0    3.94    0.92 
  -6 -14   0    2.25    0.88 
   6  14   0    2.81    0.63 
  -6  14   0    2.79    1.08 
   6  14   0    1.64    0.81 
  -7 -14   0    2.39    0.82 
   7 -14   0    1.73    0.99 
   7 -14   0    3.39    0.91 
   7  14   0    1.76    0.81 
   8 -14   0    2.65    0.96 
  -8 -14   0    3.95    1.10 
   8 -14   0    3.98    1.14 
   8  14   0    2.04    0.92 
   9 -14   0   -0.97    0.80 
  -9 -14   0    0.47    0.87 
   9 -14   0    0.54    0.80 
   9  14   0   -0.28    0.68 
  10 -14   0    0.43    1.06 
 -10 -14   0    0.57    1.00 
  10 -14   0    0.71    0.94 
  10  14   0   -0.16    0.75 
   1 -15   0    1.40    0.58 
  -1 -15   0    1.35    0.39 
  -1 -15   0    0.83    0.56 
   1 -15   0    2.34    0.60 
  -1  15   0    0.83    0.61 
   1  15   0    0.71    0.72 
   2 -15   0   -0.12    0.39 
   2 -15   0    0.34    0.61 
   2 -15   0    0.24    0.37 
  -2 -15   0    0.44    0.60 
  -2 -15   0    0.82    0.33 
  -2  15   0    0.22    0.68 
   2  15   0   -0.57    0.56 
  -3 -15   0    0.99    0.58 
   3 -15   0    0.08    0.49 
   3 -15   0    1.33    0.43 
   3 -15   0    0.56    0.71 
  -3 -15   0    1.63    0.67 
  -3  15   0    1.80    0.90 
   3  15   0    1.24    0.75 
   4 -15   0    7.16    1.30 
   4 -15   0    7.02    1.06 
  -4 -15   0    6.73    1.14 
   4  15   0    6.66    1.25 
  -4  15   0    5.44    1.24 
  -5 -15   0    0.88    0.71 
   5 -15   0    1.30    0.82 
   5 -15   0   -0.73    0.43 
  -5  15   0    0.93    0.92 
   5  15   0   -0.96    0.62 
   6 -15   0    1.63    0.80 
  -6 -15   0    2.77    0.84 
   6 -15   0    2.31    0.86 
   6  15   0    3.04    1.00 
  -6  15   0    4.24    1.15 
  -7 -15   0    3.86    1.07 
   7 -15   0    2.34    0.87 
   7 -15   0    2.77    1.10 
   7  15   0    3.95    1.10 
   8 -15   0    3.26    1.23 
   8 -15   0    6.95    1.31 
  -8 -15   0    4.39    1.21 
   8  15   0    5.86    1.28 
   9 -15   0    2.00    1.03 
  -9 -15   0    0.69    0.95 
   9 -15   0    1.36    0.94 
   9  15   0    1.98    1.00 
 -10 -15   0   -0.51    0.93 
  10 -15   0    0.35    0.98 
  10 -15   0   -0.54    0.80 
  10  15   0    0.91    0.86 
   0  16   0    6.06    1.17 
   1 -16   0    0.55    0.45 
   1 -16   0    0.49    0.53 
  -1 -16   0    0.76    0.60 
   1  16   0   -0.20    0.60 
  -1  16   0   -0.18    0.66 
   2 -16   0    0.66    0.49 
  -2 -16   0    0.44    0.62 
   2 -16   0    0.48    0.64 
   2 -16   0   -0.79    0.38 
  -2  16   0   -0.62    0.63 
   2  16   0   -0.09    0.70 
   3 -16   0    7.96    0.90 
   3 -16   0    5.18    0.87 
  -3 -16   0    7.42    1.12 
   3 -16   0    5.71    1.19 
  -3  16   0    7.20    1.43 
   3  16   0    7.69    1.39 
   4 -16   0   -0.26    0.49 
   4 -16   0    0.17    0.67 
  -4 -16   0    0.02    0.68 
  -4  16   0    0.67    0.83 
   4  16   0    0.07    0.70 
   5 -16   0   -0.19    0.49 
   5 -16   0    0.44    0.80 
  -5 -16   0   -0.36    0.58 
  -5  16   0    0.27    0.88 
   5  16   0   -0.42    0.65 
   6 -16   0    3.52    1.23 
   6 -16   0    2.13    0.80 
  -6 -16   0    0.91    0.84 
  -6  16   0    0.12    0.85 
   6  16   0    2.06    0.88 
  -7 -16   0    0.27    0.81 
   7 -16   0    1.06    1.06 
   7 -16   0    0.70    0.81 
   7  16   0    1.91    0.97 
   8 -16   0    2.79    1.20 
  -8 -16   0    2.01    1.03 
   8 -16   0    2.64    0.93 
   8  16   0    1.12    0.85 
  -9 -16   0    0.59    0.97 
   9 -16   0    0.55    1.04 
   9 -16   0    0.32    0.79 
   9  16   0    0.46    0.81 
   0  17   0    4.60    1.17 
  -1 -17   0    3.79    0.90 
   1 -17   0    4.51    0.86 
  -1  17   0    2.79    1.08 
   1  17   0    2.97    1.03 
   2 -17   0    0.63    0.51 
   2 -17   0    1.51    0.61 
   2 -17   0    0.51    0.70 
  -2 -17   0   -0.82    0.47 
  -2  17   0    1.69    0.92 
   2  17   0   -0.02    0.74 
   3 -17   0    4.99    1.16 
  -3 -17   0    5.03    1.03 
   3 -17   0    5.30    0.91 
   3  17   0    7.85    1.41 
  -3  17   0    7.34    1.51 
   4 -17   0    0.56    0.59 
  -4 -17   0    0.01    0.64 
   4 -17   0   -0.59    0.62 
   4  17   0   -0.22    0.74 
  -4  17   0    1.22    0.90 
   5 -17   0    3.40    1.22 
   5 -17   0    4.38    0.99 
  -5 -17   0    3.83    1.04 
  -5  17   0    4.63    1.35 
   5  17   0    4.26    1.18 
   6 -17   0    6.45    1.46 
  -6 -17   0    4.76    1.17 
   6 -17   0    4.53    1.05 
  -6  17   0    5.05    1.40 
   6  17   0    5.24    1.31 
   7 -17   0    0.41    0.91 
   7 -17   0    1.54    0.84 
  -7 -17   0    0.14    0.80 
   7  17   0    1.59    1.04 
   8 -17   0    0.60    0.78 
   8 -17   0   -0.03    0.76 
  -8 -17   0    0.54    0.93 
   8  17   0    1.31    0.93 
   0 -18   0    8.01    1.13 
   0  18   0    8.34    1.51 
   1 -18   0   -0.44    0.55 
  -1 -18   0    0.06    0.59 
  -1  18   0   -0.58    0.78 
   1  18   0    0.53    0.85 
   2 -18   0    0.25    0.58 
  -2 -18   0    1.04    0.67 
  -2  18   0    1.99    1.10 
   2  18   0   -0.28    0.76 
   3 -18   0    0.91    0.79 
  -3 -18   0    1.48    0.81 
   3  18   0   -0.38    0.70 
  -3  18   0   -0.76    0.79 
   4 -18   0   -0.28    0.54 
   4 -18   0   -0.21    0.71 
  -4 -18   0    0.46    0.84 
   4  18   0    0.50    0.83 
  -4  18   0    0.33    0.94 
   5 -18   0    1.85    1.00 
  -5 -18   0    0.77    0.76 
   5 -18   0    0.35    0.64 
  -5  18   0   -0.49    0.87 
   5  18   0    0.95    0.92 
   6 -18   0    5.25    1.11 
   6 -18   0    3.07    1.19 
  -6 -18   0    5.37    1.27 
   6  18   0    5.63    1.35 
  -6  18   0    3.90    1.38 
   7 -18   0   -0.06    0.66 
   7 -18   0    0.86    0.75 
  -7 -18   0   -0.82    0.83 
   7  18   0   -0.49    0.69 
   0  19   0    4.13    1.24 
   1 -19   0    0.64    0.62 
  -1 -19   0    1.39    0.79 
   1  19   0    0.37    0.92 
  -1  19   0    0.80    1.01 
  -2 -19   0    0.05    0.65 
   2 -19   0   -0.12    0.51 
   2  19   0    0.38    0.86 
  -2  19   0    0.42    0.88 
   3 -19   0    0.62    0.69 
  -3 -19   0    2.23    0.88 
   3  19   0    0.51    0.96 
  -3  19   0    0.81    0.87 
   4 -19   0    0.93    0.87 
  -4 -19   0    1.40    0.93 
  -4  19   0   -0.01    0.88 
   4  19   0    1.74    0.99 
   5 -19   0    1.90    1.07 
  -5 -19   0    3.60    1.11 
   5  19   0    2.57    1.07 
  -5  19   0    1.58    1.16 
  -6 -19   0   -0.18    0.74 
   6 -19   0    0.27    0.94 
   6  19   0   -0.70    0.75 
  -6  19   0    0.35    1.00 
   0  20   0   10.90    1.83 
  -1 -20   0    0.76    0.68 
   1 -20   0    0.66    0.66 
   1  20   0    0.63    0.98 
  -1  20   0    0.06    0.87 
   2 -20   0    1.44    0.80 
  -2 -20   0    1.12    0.83 
   2  20   0    1.46    0.98 
  -2  20   0   -0.14    0.87 
  -3 -20   0    0.10    0.72 
   3 -20   0   -0.34    0.57 
  -3  20   0   -1.44    0.80 
   3  20   0   -0.69    0.81 
   4 -20   0   -0.72    0.71 
  -4 -20   0    1.28    0.89 
   4  20   0   -0.32    0.89 
  -4  20   0    0.66    1.04 
   5 -20   0    1.93    1.13 
  -5 -20   0    3.61    1.18 
   5  20   0    2.46    1.19 
  -5  20   0    4.85    1.57 
   0  21   0    2.93    1.24 
   1 -21   0    0.08    0.65 
  -1  21   0    2.36    1.31 
   1  21   0    1.24    1.11 
   2 -21   0    0.49    0.77 
  -2 -21   0    2.29    0.89 
  -2  21   0    0.10    0.94 
   2  21   0    1.24    1.05 
   3 -21   0    0.10    0.74 
  -3 -21   0    1.33    0.90 
  -3  21   0    0.35    1.05 
   3  21   0    1.03    1.01 
 -14   0   1   -0.77    0.55 
  14   0  -1    0.11    0.86 
  14   0  -1   -0.36    0.82 
  13   0  -1    5.62    1.37 
  13   0  -1    6.55    1.29 
 -13   0   1    6.35    1.16 
  12   0  -1    0.75    0.83 
 -12   0   1   -0.12    0.66 
  12   0  -1   -0.38    0.66 
  11   0  -1    3.01    1.02 
  11   0  -1    2.81    0.97 
  10   0  -1   -0.70    0.27 
 -10   0   1   -0.26    0.53 
  10   0  -1    0.45    0.61 
   9   0  -1    6.71    1.04 
   9   0  -1    8.72    1.25 
  -9   0   1    7.14    0.96 
   8   0  -1    0.55    0.53 
   8   0  -1   -0.18    0.31 
  -8   0   1   -0.02    0.38 
   7   0  -1    0.24    0.43 
  -7   0   1   -0.22    0.31 
   7   0  -1    0.35    0.49 
   6   0  -1   -0.14    0.26 
   6   0  -1   -0.29    0.36 
  -6   0   1    0.28    0.34 
   5   0  -1   -0.13    0.24 
   5   0  -1    0.59    0.42 
  -5   0   1   -0.33    0.26 
  -4   0   1   -0.32    0.22 
   4   0  -1    0.53    0.36 
   4   0  -1    0.01    0.24 
   4   0  -1   -0.07    0.22 
   3   0  -1  147.81    4.22 
  -3   0   1  149.59    4.10 
  -3   0   1  154.67    4.24 
  -3   0   1  155.29    4.26 
   3   0  -1  154.93    4.11 
   3   0  -1  150.48    4.28 
  -2   0   1    0.15    0.16 
   2   0  -1   -0.21    0.22 
  -2   0   1   -0.19    0.21 
  -2   0   1    0.20    0.20 
   2   0  -1   -0.06    0.15 
   2   0  -1   -0.04    0.15 
   1   0  -1  626.25   15.47 
   1   0  -1  622.63   15.16 
  -1   0   1  613.74   15.24 
  -1   0   1  590.44   15.35 
   1   0  -1  598.64   15.21 
  -1   0   1  625.84   15.22 
   0   0   1    0.02    0.08 
   0   0  -1   -0.06    0.08 
   0   0  -1    0.01    0.06 
   0   0   1   -0.03    0.06 
   0   0   1   -0.11    0.07 
   0   0  -1    0.04    0.04 
   1   0   1   21.39    0.65 
  -1   0  -1   21.53    0.65 
  -1   0  -1   21.60    0.75 
   1   0   1   21.90    0.66 
  -1   0  -1   21.76    0.78 
   1   0   1   21.72    0.77 
   1   0   1   21.23    0.78 
   2   0   1    0.15    0.23 
   2   0   1    0.00    0.24 
  -2   0  -1   -0.10    0.22 
   2   0   1   -0.16    0.18 
  -2   0  -1   -0.28    0.23 
  -2   0  -1   -0.09    0.19 
   3   0   1  142.22    3.93 
  -3   0  -1  144.35    4.09 
   3   0   1  143.53    3.99 
  -3   0  -1  143.95    3.93 
   3   0   1  140.11    4.10 
   3   0   1  146.18    4.12 
  -3   0  -1  140.42    4.00 
  -4   0  -1    0.18    0.24 
  -4   0  -1    0.04    0.30 
  -4   0  -1    0.06    0.26 
   4   0   1   -0.12    0.22 
   4   0   1   -0.17    0.26 
  -5   0  -1   51.97    1.96 
   5   0   1   49.54    1.91 
   5   0   1   51.69    2.11 
  -5   0  -1   50.68    2.07 
  -6   0  -1    0.22    0.43 
  -6   0  -1    0.23    0.30 
   6   0   1    0.44    0.38 
   6   0   1   -0.13    0.41 
   7   0   1    3.65    0.71 
  -7   0  -1    3.41    0.70 
  -7   0  -1    3.84    0.68 
   7   0   1    3.90    0.74 
  -8   0  -1    0.23    0.50 
   8   0   1   -0.54    0.42 
  -8   0  -1   -0.20    0.37 
   8   0   1   -0.04    0.52 
  -9   0  -1    3.01    0.75 
   9   0   1    1.25    0.67 
   9   0   1    3.31    0.82 
  -9   0  -1    2.39    0.79 
  10   0   1   -0.27    0.55 
 -10   0  -1    0.60    0.60 
  10   0   1    0.64    0.53 
  11   0   1   17.15    1.58 
 -11   0  -1   14.34    1.42 
  11   0   1   14.74    1.77 
  12   0   1    0.26    0.80 
 -12   0  -1    0.81    0.74 
  12   0   1   -0.23    0.55 
  13   0   1    0.53    0.67 
  13   0   1   -0.17    0.94 
 -13   0  -1    0.17    0.74 
 -14  -1   1   -0.05    0.68 
  14  -1  -1   -0.06    0.95 
  14  -1  -1   -0.20    0.90 
  14   1  -1   -0.40    0.80 
  14   1  -1    1.58    1.05 
 -14   1   1   -0.69    0.66 
  13  -1  -1    1.47    0.80 
 -13  -1   1    2.52    0.91 
  13  -1  -1    2.87    1.13 
  13   1  -1    3.25    1.17 
 -13   1   1    4.49    1.02 
  13   1  -1    3.13    1.12 
 -12  -1   1    3.33    0.93 
  12  -1  -1    6.55    1.37 
  12  -1  -1    3.65    1.10 
  12   1  -1    4.43    1.14 
  12   1  -1    4.42    1.18 
 -12   1   1    5.01    1.00 
 -11  -1   1    5.84    1.05 
  11  -1  -1    5.75    1.27 
  11  -1  -1    8.44    1.40 
  11   1  -1    7.98    1.36 
 -11   1   1    6.88    1.06 
  11   1  -1    6.46    1.24 
  10  -1  -1    0.25    0.75 
 -10  -1   1    0.03    0.50 
  10  -1  -1    0.44    0.60 
  10   1  -1    0.42    0.48 
  10   1  -1    1.53    0.74 
 -10   1   1    0.95    0.56 
   9  -1  -1    0.95    0.63 
   9  -1  -1    3.89    0.91 
  -9  -1   1    1.84    0.66 
  -9   1   1    1.74    0.59 
   9   1  -1    1.98    0.74 
   9   1  -1    2.58    0.80 
   8  -1  -1    0.45    0.53 
  -8  -1   1    0.80    0.49 
   8  -1  -1    1.35    0.62 
   8   1  -1    0.94    0.57 
   8   1  -1    0.11    0.49 
  -8   1   1    0.43    0.44 
   7  -1  -1    0.25    0.35 
   7  -1  -1    0.43    0.51 
  -7  -1   1    0.14    0.39 
   7   1  -1    0.43    0.47 
   7   1  -1    0.18    0.42 
  -7   1   1    0.19    0.33 
   6  -1  -1    0.39    0.49 
   6  -1  -1    0.57    0.36 
  -6  -1   1    1.15    0.41 
  -6   1   1    0.10    0.30 
   6   1  -1    1.06    0.48 
   6   1  -1    1.05    0.40 
   5  -1  -1   22.21    1.01 
   5  -1  -1   18.63    1.17 
  -5  -1   1   21.69    1.11 
   5  -1  -1   21.23    1.21 
  -5   1   1   21.58    1.03 
   5   1  -1   19.61    1.14 
   5   1  -1   20.29    1.17 
   4  -1  -1    9.66    0.59 
   4  -1  -1    9.96    0.80 
   4  -1  -1    9.34    0.71 
  -4  -1   1   10.55    0.72 
   4   1  -1   10.81    0.70 
   4   1  -1   10.29    0.74 
   4   1  -1   10.39    0.79 
  -4   1   1    9.52    0.60 
   3  -1  -1   65.34    2.18 
  -3  -1   1   69.84    2.10 
   3  -1  -1   69.43    2.22 
  -3  -1   1   68.24    2.18 
  -3  -1   1   64.88    2.10 
   3  -1  -1   66.61    1.96 
   3   1  -1   66.12    2.08 
   3   1  -1   65.69    2.07 
   3   1  -1   66.87    2.19 
  -3   1   1   68.78    2.21 
   3   1  -1   68.55    2.13 
  -3   1   1   68.19    1.98 
  -3   1   1   71.51    2.19 
   2  -1  -1   17.49    0.78 
   2  -1  -1   16.45    0.61 
  -2  -1   1   18.74    0.72 
   2  -1  -1   18.02    0.79 
  -2  -1   1   18.94    0.81 
  -2  -1   1   16.69    0.72 
  -2   1   1   18.89    0.77 
   2   1  -1   18.36    0.73 
  -2   1   1   15.99    0.78 
  -2   1   1   17.61    0.61 
   2   1  -1   16.43    0.78 
   2   1  -1   16.49    0.70 
  -1  -1   1  266.05    6.62 
  -1  -1   1  262.89    6.68 
   1  -1  -1  264.93    6.72 
  -1  -1   1  265.17    6.74 
   1  -1  -1  257.23    6.72 
   1  -1  -1  265.28    6.55 
  -1   1   1  263.88    6.72 
  -1   1   1  268.33    6.55 
   1   1  -1  264.56    6.62 
   1   1  -1  262.55    6.74 
   1   1  -1  267.62    6.68 
  -1   1   1  259.41    6.72 
   0  -1  -1   19.20    0.66 
   0  -1  -1   17.71    0.59 
   0  -1   1   18.83    0.62 
   0  -1  -1   18.94    0.56 
   0  -1  -1   17.71    0.55 
   0  -1   1   19.41    0.64 
   0  -1   1   19.26    0.59 
   0  -1   1   18.75    0.63 
   0   1  -1   18.25    0.58 
   0   1  -1   17.81    0.62 
   0   1   1   19.33    0.56 
   0   1  -1   17.99    0.63 
   0   1   1   18.22    0.59 
   0   1  -1   19.18    0.62 
   0   1   1   18.55    0.64 
  -1  -1  -1    4.98    0.37 
   1  -1   1    5.77    0.35 
   1  -1   1    5.63    0.36 
   1  -1   1    5.54    0.34 
  -1  -1  -1    5.18    0.23 
   1  -1   1    5.67    0.35 
  -1  -1  -1    4.89    0.36 
  -1   1  -1    4.93    0.33 
  -1   1  -1    4.82    0.35 
   1   1   1    5.12    0.23 
  -1   1  -1    5.17    0.34 
   1   1   1    5.76    0.38 
   1   1   1    5.65    0.38 
  -2  -1  -1   29.99    0.95 
  -2  -1  -1   27.01    1.08 
   2  -1   1   26.56    1.01 
   2  -1   1   28.83    1.08 
   2  -1   1   27.62    1.02 
  -2  -1  -1   29.37    1.09 
   2  -1   1   27.92    1.11 
   2  -1   1   28.47    1.02 
  -2   1  -1   27.99    1.02 
  -2   1  -1   26.66    1.09 
   2   1   1   29.95    1.09 
   2   1   1   28.07    0.94 
   2   1   1   27.74    1.07 
  -2   1  -1   29.06    1.03 
   3  -1   1    0.26    0.27 
   3  -1   1    0.27    0.32 
  -3  -1  -1    0.35    0.27 
   3  -1   1    0.35    0.31 
  -3  -1  -1   -0.17    0.20 
  -3  -1  -1    0.40    0.33 
   3  -1   1    0.24    0.25 
   3   1   1    0.36    0.27 
  -3   1  -1    0.13    0.25 
   3   1   1   -0.19    0.22 
   3   1   1   -0.38    0.25 
  -3   1  -1   -0.03    0.29 
  -3   1  -1    0.07    0.27 
  -4  -1  -1   29.07    1.31 
   4  -1   1   29.22    1.28 
   4  -1   1   29.52    1.39 
  -4  -1  -1   28.24    1.21 
   4  -1   1   32.56    1.37 
  -4  -1  -1   31.32    1.39 
  -4   1  -1   27.69    1.22 
  -4   1  -1   27.72    1.24 
   4   1   1   30.33    1.22 
   4   1   1   25.33    1.31 
  -4   1  -1   28.25    1.36 
   5  -1   1    6.00    0.75 
  -5  -1  -1    5.88    0.73 
   5  -1   1    4.77    0.74 
  -5  -1  -1    6.36    0.80 
  -5   1  -1    4.24    0.69 
   5   1   1    6.22    0.71 
  -5   1  -1    5.86    0.67 
   5   1   1    4.94    0.71 
  -6  -1  -1    5.33    0.77 
   6  -1   1    5.89    0.84 
   6  -1   1    4.78    0.75 
  -6  -1  -1    5.22    0.81 
   6   1   1    5.48    0.76 
   6   1   1    5.68    0.84 
  -6   1  -1    4.76    0.68 
  -6   1  -1    4.02    0.69 
  -7  -1  -1    0.31    0.41 
  -7  -1  -1    0.17    0.43 
   7  -1   1   -0.23    0.37 
   7  -1   1   -0.41    0.25 
  -7   1  -1    0.98    0.45 
   7   1   1    0.35    0.44 
  -7   1  -1    0.35    0.38 
   7   1   1   -0.31    0.38 
   8  -1   1    0.44    0.51 
  -8  -1  -1   -0.02    0.34 
  -8  -1  -1   -0.24    0.39 
   8  -1   1    0.00    0.49 
  -8   1  -1    0.16    0.41 
   8   1   1   -0.03    0.35 
   8   1   1   -0.21    0.45 
  -8   1  -1   -0.01    0.49 
   9  -1   1    0.35    0.56 
  -9  -1  -1   -0.19    0.44 
  -9  -1  -1    0.21    0.54 
   9  -1   1    0.11    0.56 
   9   1   1    0.94    0.60 
  -9   1  -1   -0.21    0.43 
   9   1   1    0.10    0.52 
 -10  -1  -1   12.95    1.55 
  10  -1   1   11.12    1.51 
 -10  -1  -1   12.16    1.41 
  10  -1   1   12.44    1.59 
  10   1   1    9.47    1.36 
 -10   1  -1   12.11    1.20 
  10   1   1   12.71    1.30 
 -11  -1  -1    3.37    0.90 
  11  -1   1    2.20    0.90 
  11  -1   1    2.80    0.95 
 -11   1  -1    1.38    0.75 
  11   1   1    3.03    0.99 
  11   1   1    2.06    0.93 
  12  -1   1   10.50    1.59 
  12  -1   1   10.09    1.58 
 -12  -1  -1    8.20    1.33 
  12   1   1   10.76    1.59 
  12   1   1   11.40    1.59 
 -12   1  -1    8.01    1.29 
  13  -1   1    5.59    1.23 
 -13  -1  -1    5.00    1.16 
  13  -1   1    5.53    1.33 
  13   1   1    5.48    1.25 
 -13   1  -1    6.20    1.22 
  13   1   1    8.78    1.61 
 -14  -2   1   -0.75    0.64 
  14  -2  -1   -0.60    0.88 
  14  -2  -1    0.41    0.98 
 -14   2   1    0.12    0.63 
  14   2  -1    0.29    0.73 
  14   2  -1    0.82    0.95 
  13  -2  -1    8.16    1.57 
  13  -2  -1    9.82    1.70 
 -13  -2   1    6.75    1.28 
  13   2  -1    6.71    1.38 
  13   2  -1    7.79    1.49 
 -13   2   1    6.42    1.09 
  12  -2  -1   18.12    2.12 
  12  -2  -1   17.09    2.03 
 -12  -2   1   16.21    1.55 
 -12   2   1   18.73    1.46 
  12   2  -1   17.55    2.06 
  12   2  -1   16.68    1.64 
  11  -2  -1   16.25    1.89 
 -11  -2   1   13.81    1.53 
  11  -2  -1   11.65    1.63 
  11   2  -1   15.31    1.57 
  11   2  -1   11.83    1.56 
 -11   2   1   13.54    1.22 
  10  -2  -1    3.24    0.94 
  10  -2  -1    1.52    0.76 
 -10  -2   1    0.98    0.62 
  10   2  -1    2.32    0.82 
  10   2  -1    1.70    0.65 
 -10   2   1    3.18    0.75 
   9  -2  -1    0.08    0.58 
   9  -2  -1    0.15    0.53 
  -9  -2   1    0.83    0.53 
  -9   2   1    0.19    0.45 
   9   2  -1   -0.25    0.44 
   9   2  -1   -0.11    0.48 
   8  -2  -1   -0.39    0.45 
  -8  -2   1    0.12    0.44 
   8  -2  -1    0.46    0.58 
   8   2  -1    0.01    0.42 
   8   2  -1    0.54    0.52 
  -8   2   1    0.29    0.44 
   7  -2  -1   38.99    1.97 
  -7  -2   1   38.66    1.81 
   7  -2  -1   38.10    1.92 
   7   2  -1   37.05    1.86 
   7   2  -1   36.08    1.86 
  -7   2   1   39.63    1.65 
   6  -2  -1    3.77    0.70 
   6  -2  -1    3.11    0.70 
  -6  -2   1    3.17    0.62 
   6   2  -1    4.29    0.74 
   6   2  -1    4.24    0.69 
  -6   2   1    4.27    0.55 
   5  -2  -1    0.81    0.28 
  -5  -2   1    0.20    0.27 
   5  -2  -1    0.50    0.42 
   5  -2  -1    0.51    0.32 
   5   2  -1    0.97    0.40 
  -5   2   1    0.49    0.30 
   5   2  -1    0.03    0.38 
  -4  -2   1   35.15    1.51 
   4  -2  -1   31.16    1.46 
   4  -2  -1   32.34    1.16 
   4  -2  -1   33.85    1.45 
  -4  -2   1   32.93    1.38 
   4   2  -1   33.63    1.37 
   4   2  -1   33.94    1.45 
  -4   2   1   33.84    1.19 
   3  -2  -1    5.72    0.65 
   3  -2  -1    5.39    0.37 
  -3  -2   1    5.29    0.47 
   3  -2  -1    5.81    0.54 
  -3  -2   1    5.44    0.62 
  -3  -2   1    6.34    0.58 
  -3   2   1    5.30    0.39 
  -3   2   1    6.27    0.68 
   3   2  -1    4.89    0.59 
   3   2  -1    4.65    0.44 
   3   2  -1    5.42    0.51 
  -3   2   1    4.83    0.48 
   3   2  -1    4.82    0.51 
  -2  -2   1    0.95    0.29 
   2  -2  -1    0.52    0.31 
   2  -2  -1    0.28    0.28 
  -2  -2   1    0.25    0.18 
  -2  -2   1    0.25    0.26 
   2  -2  -1    0.13    0.11 
   2   2  -1    0.04    0.24 
   2   2  -1   -0.01    0.16 
  -2   2   1    0.03    0.26 
  -2   2   1    0.13    0.19 
   2   2  -1    0.22    0.16 
   2   2  -1    0.03    0.28 
  -2   2   1    0.27    0.12 
  -1  -2   1   64.16    1.70 
  -1  -2   1   66.47    1.95 
   1  -2  -1   65.77    1.92 
   1  -2  -1   63.53    1.90 
   1  -2  -1   66.60    1.92 
  -1  -2   1   64.59    1.87 
  -1   2   1   65.56    1.89 
   1   2  -1   64.19    1.86 
   1   2  -1   66.02    1.94 
  -1   2   1   64.94    1.92 
   1   2  -1   66.15    1.70 
   0  -2  -1  132.39    3.46 
   0  -2  -1  133.01    3.54 
   0  -2  -1  134.06    3.49 
   0  -2   1  134.45    3.51 
   0  -2   1  131.31    3.58 
   0  -2   1  136.35    3.40 
   0   2   1  138.81    3.54 
   0   2  -1  130.86    3.50 
   0   2   1  132.53    3.45 
   0   2  -1  133.80    3.59 
   0   2   1  134.07    3.50 
   0   2  -1  136.22    3.40 
   1  -2   1   12.37    0.57 
  -1  -2  -1   12.79    0.60 
   1  -2   1   14.56    0.59 
   1  -2   1   13.40    0.63 
  -1  -2  -1   13.20    0.51 
   1  -2   1   13.91    0.59 
  -1  -2  -1   12.96    0.62 
  -1   2  -1   12.99    0.58 
   1   2   1   13.55    0.62 
   1   2   1   13.44    0.60 
  -1   2  -1   13.20    0.56 
  -1   2  -1   13.26    0.63 
   1   2   1   12.72    0.51 
   2  -2   1   11.81    0.66 
  -2  -2  -1   11.95    0.68 
  -2  -2  -1   11.41    0.54 
  -2  -2  -1   10.33    0.67 
   2  -2   1   11.54    0.60 
   2  -2   1   10.91    0.66 
   2  -2   1   11.05    0.65 
   2  -2   1   11.00    0.67 
  -2   2  -1   10.80    0.66 
  -2   2  -1   10.73    0.58 
   2   2   1   11.55    0.62 
  -2   2  -1   10.23    0.65 
  -2   2  -1   11.84    0.67 
   2   2   1   11.00    0.54 
   2   2   1   11.04    0.63 
  -3  -2  -1   17.69    0.80 
   3  -2   1   17.73    0.98 
  -3  -2  -1   18.92    0.97 
   3  -2   1   15.59    0.78 
  -3  -2  -1   16.58    0.91 
   3  -2   1   18.79    0.92 
   3  -2   1   18.50    0.92 
  -3   2  -1   18.17    0.92 
  -3   2  -1   17.91    0.96 
   3   2   1   17.40    0.93 
   3   2   1   16.79    0.80 
   3   2   1   17.50    0.92 
  -3   2  -1   17.07    0.82 
   4  -2   1   11.73    0.87 
   4  -2   1   10.18    0.70 
  -4  -2  -1   10.52    0.70 
   4  -2   1   10.53    0.76 
  -4  -2  -1   10.15    0.73 
  -4  -2  -1    8.82    0.76 
  -4   2  -1    8.97    0.79 
   4   2   1    9.59    0.69 
  -4   2  -1    9.47    0.67 
   5  -2   1   99.63    3.26 
   5  -2   1   98.36    3.40 
  -5  -2  -1  104.02    3.31 
  -5  -2  -1   96.13    3.28 
   5   2   1  100.51    3.16 
  -5   2  -1   97.49    3.35 
   5   2   1   96.87    3.30 
  -5   2  -1  105.55    3.16 
  -6  -2  -1   37.35    1.74 
  -6  -2  -1   36.43    1.76 
   6  -2   1   39.42    1.80 
   6  -2   1   38.45    1.90 
   6   2   1   39.67    1.70 
  -6   2  -1   38.92    1.88 
   6   2   1   34.87    1.75 
  -6   2  -1   38.06    1.65 
   7  -2   1   -0.08    0.38 
   7  -2   1    0.25    0.46 
  -7  -2  -1    1.05    0.51 
  -7  -2  -1    0.03    0.42 
  -7   2  -1    0.66    0.47 
  -7   2  -1   -0.29    0.41 
   7   2   1    0.48    0.41 
   7   2   1   -0.38    0.40 
  -8  -2  -1   -0.05    0.47 
  -8  -2  -1   -0.13    0.42 
   8  -2   1    0.34    0.42 
   8  -2   1   -0.08    0.44 
  -8   2  -1   -0.09    0.38 
   8   2   1    0.89    0.58 
  -8   2  -1   -0.71    0.24 
   8   2   1   -0.58    0.40 
  -9  -2  -1    0.83    0.47 
   9  -2   1    1.28    0.57 
  -9  -2  -1    0.29    0.44 
   9  -2   1   -0.09    0.49 
  -9   2  -1   -0.59    0.39 
   9   2   1    0.37    0.55 
   9   2   1    0.49    0.46 
 -10  -2  -1    6.54    1.16 
  10  -2   1    4.98    1.05 
 -10  -2  -1    5.51    1.04 
  10  -2   1    3.84    1.01 
  10   2   1    4.67    0.99 
 -10   2  -1    3.54    0.81 
  10   2   1    2.49    0.86 
  11  -2   1    9.23    1.51 
 -11  -2  -1    6.99    1.24 
  11  -2   1   10.73    1.51 
 -11   2  -1    8.83    1.23 
  11   2   1   11.40    1.46 
  11   2   1    8.84    1.43 
  12  -2   1   -0.47    0.67 
  12  -2   1    0.35    0.71 
 -12  -2  -1    1.19    0.79 
 -12   2  -1    0.02    0.66 
  12   2   1   -0.93    0.66 
  12   2   1    1.82    0.94 
 -13  -2  -1    1.38    0.87 
  13  -2   1    1.64    0.85 
  13  -2   1    2.32    0.99 
 -13   2  -1    0.29    0.71 
  13   2   1    1.54    0.94 
  13   2   1   -0.40    0.69 
 -14  -3   1    1.65    0.94 
  14  -3  -1    0.75    1.01 
  14  -3  -1    0.82    0.83 
  14   3  -1    3.04    1.14 
  14   3  -1    1.14    0.99 
  13  -3  -1    6.78    1.46 
  13  -3  -1    6.36    1.49 
 -13  -3   1    7.15    1.30 
 -13   3   1    5.04    1.03 
  13   3  -1    8.12    1.52 
  13   3  -1    7.36    1.43 
  12  -3  -1    0.21    0.82 
  12  -3  -1    1.26    0.89 
 -12  -3   1   -0.22    0.60 
 -12   3   1    2.13    0.71 
  12   3  -1    2.89    0.99 
  12   3  -1    1.25    0.84 
  11  -3  -1   -0.25    0.61 
 -11  -3   1    0.65    0.63 
  11  -3  -1   -0.76    0.68 
 -11   3   1    0.38    0.52 
  11   3  -1    1.16    0.74 
  11   3  -1    0.55    0.66 
  10  -3  -1   -0.09    0.65 
 -10  -3   1    0.79    0.61 
  10  -3  -1    0.20    0.48 
 -10   3   1    0.54    0.46 
  10   3  -1    0.13    0.52 
  10   3  -1   -0.37    0.51 
   9  -3  -1   -0.65    0.49 
   9  -3  -1    0.38    0.56 
  -9  -3   1    0.33    0.55 
   9   3  -1   -0.16    0.52 
  -9   3   1    0.14    0.41 
   9   3  -1    1.50    0.60 
  -8  -3   1    4.70    0.82 
   8  -3  -1    5.69    0.93 
   8  -3  -1    4.21    0.91 
   8   3  -1    6.24    0.99 
   8   3  -1    5.56    0.87 
  -8   3   1    4.56    0.67 
   7  -3  -1    5.62    0.92 
   7  -3  -1    5.03    0.85 
  -7  -3   1    5.37    0.82 
   7   3  -1    5.87    0.92 
   7   3  -1    4.69    0.76 
  -7   3   1    6.75    0.72 
  -6  -3   1    0.59    0.43 
   6  -3  -1    0.32    0.46 
   6  -3  -1    0.27    0.38 
   6   3  -1    0.08    0.36 
   6   3  -1    0.43    0.43 
  -6   3   1    0.03    0.27 
   5  -3  -1    0.56    0.42 
   5  -3  -1    0.20    0.32 
   5  -3  -1    0.65    0.26 
  -5  -3   1    0.80    0.34 
   5   3  -1    0.43    0.42 
   5   3  -1    0.67    0.37 
  -5   3   1    0.89    0.28 
   4  -3  -1   25.76    1.27 
  -4  -3   1   26.66    1.25 
  -4  -3   1   27.40    1.16 
   4  -3  -1   24.58    1.31 
  -4  -3   1   26.33    1.14 
   4  -3  -1   27.25    0.96 
   4   3  -1   27.15    1.29 
   4   3  -1   26.88    1.17 
  -4   3   1   26.03    0.96 
   4   3  -1   28.33    1.16 
  -3  -3   1  188.61    5.07 
   3  -3  -1  191.45    4.85 
  -3  -3   1  186.97    5.27 
  -3  -3   1  191.82    5.08 
   3  -3  -1  186.16    5.33 
   3  -3  -1  185.82    5.29 
  -3  -3   1  189.34    5.22 
  -3   3   1  191.34    5.34 
   3   3  -1  190.99    5.31 
   3   3  -1  195.48    5.10 
   3   3  -1  189.74    5.07 
  -3   3   1  188.73    4.86 
   3   3  -1  196.80    5.24 
  -2  -3   1   32.18    1.24 
  -2  -3   1   32.50    1.28 
   2  -3  -1   30.34    1.28 
   2  -3  -1   32.31    1.26 
  -2  -3   1   31.99    1.03 
   2  -3  -1   34.85    1.30 
  -2   3   1   32.84    1.22 
   2   3  -1   32.49    1.03 
   2   3  -1   32.60    1.19 
  -2   3   1   34.02    1.29 
   2   3  -1   34.00    1.30 
   2   3  -1   32.16    1.03 
   1  -3  -1   56.88    1.82 
  -1  -3   1   61.57    1.88 
   1  -3  -1   58.11    1.83 
   1  -3  -1   57.81    1.51 
  -1  -3   1   58.15    1.76 
   1  -3  -1   57.08    1.77 
  -1   3   1   58.48    1.83 
  -1   3   1   58.42    1.77 
  -1   3   1   59.05    1.51 
   1   3  -1   56.34    1.85 
   1   3  -1   58.39    1.76 
  -1   3   1   57.23    1.83 
   0  -3   1   47.65    1.26 
   0  -3   1   45.64    1.40 
   0  -3  -1   46.73    1.36 
   0  -3  -1   47.16    1.46 
   0  -3  -1   45.00    1.42 
   0  -3   1   44.73    1.25 
   0  -3   1   46.92    1.54 
   0   3  -1   46.06    1.25 
   0   3   1   46.10    1.35 
   0   3  -1   43.01    1.51 
   0   3   1   46.54    1.45 
   0   3   1   45.50    1.42 
   0   3  -1   47.82    1.41 
   1  -3   1    2.01    0.29 
  -1  -3  -1    2.09    0.34 
   1  -3   1    1.64    0.29 
   1  -3   1    1.14    0.25 
  -1  -3  -1    1.35    0.27 
   1  -3   1    1.56    0.28 
   1  -3   1    1.83    0.35 
  -1  -3  -1    1.83    0.30 
  -1   3  -1    1.78    0.29 
  -1   3  -1    1.85    0.26 
  -1   3  -1    1.57    0.28 
   1   3   1    1.73    0.32 
  -1   3  -1    1.33    0.31 
   1   3   1    1.69    0.29 
   1   3   1    1.88    0.29 
  -1   3  -1    2.06    0.29 
  -2  -3  -1  935.20   22.59 
   2  -3   1  878.70   22.71 
   2  -3   1  915.65   22.56 
   2  -3   1  911.17   22.78 
   2  -3   1  877.37   22.76 
  -2  -3  -1  890.97   22.72 
  -2  -3  -1  908.42   22.68 
   2  -3   1  895.70   22.70 
  -2   3  -1  893.10   22.71 
  -2   3  -1  890.29   22.69 
   2   3   1  932.82   22.74 
   2   3   1  921.46   22.59 
   2   3   1  910.32   22.69 
  -2   3  -1  918.09   22.80 
  -2   3  -1  924.42   22.57 
   3  -3   1   45.99    1.77 
   3  -3   1   49.92    1.80 
  -3  -3  -1   48.79    1.60 
  -3  -3  -1   46.63    1.71 
   3  -3   1   48.25    1.58 
   3  -3   1   48.10    1.77 
  -3  -3  -1   47.44    1.77 
  -3   3  -1   47.38    1.59 
   3   3   1   46.81    1.70 
  -3   3  -1   50.69    1.80 
  -3   3  -1   45.60    1.75 
   3   3   1   46.67    1.61 
   4  -3   1    0.50    0.26 
  -4  -3  -1    0.46    0.29 
   4  -3   1    0.47    0.30 
  -4  -3  -1   -0.19    0.27 
  -4  -3  -1    0.24    0.32 
   4  -3   1    0.25    0.37 
  -4   3  -1    0.16    0.27 
  -4   3  -1    0.13    0.28 
   4   3   1    0.35    0.30 
   5  -3   1    2.08    0.59 
  -5  -3  -1    1.51    0.49 
   5  -3   1    1.70    0.50 
  -5  -3  -1    1.59    0.52 
  -5   3  -1    1.45    0.52 
   5   3   1    2.54    0.55 
  -5   3  -1    2.22    0.45 
   5   3   1    2.35    0.51 
   6  -3   1   16.95    1.20 
  -6  -3  -1   15.15    1.06 
  -6  -3  -1   13.82    1.10 
   6  -3   1   12.81    1.06 
  -6   3  -1   13.50    0.95 
   6   3   1   15.06    1.00 
   6   3   1   15.36    1.08 
  -6   3  -1   13.80    1.07 
  -7  -3  -1    7.12    0.96 
  -7  -3  -1    6.82    0.97 
   7  -3   1    5.47    0.95 
   7  -3   1    6.32    0.94 
   7   3   1    5.88    0.90 
  -7   3  -1    7.87    0.87 
   7   3   1    7.25    0.91 
  -8  -3  -1    0.21    0.36 
   8  -3   1   -0.53    0.40 
   8  -3   1    0.17    0.41 
  -8  -3  -1   -0.25    0.28 
   8   3   1   -0.42    0.40 
  -8   3  -1    0.47    0.44 
   8   3   1    0.57    0.43 
   9  -3   1    0.31    0.57 
   9  -3   1    0.23    0.61 
  -9  -3  -1    1.62    0.68 
  -9  -3  -1    0.91    0.63 
  -9   3  -1   -0.10    0.42 
   9   3   1    1.03    0.63 
   9   3   1    0.32    0.48 
 -10  -3  -1    3.01    0.88 
  10  -3   1    5.51    1.18 
 -10  -3  -1    3.95    0.96 
  10  -3   1    6.10    1.19 
 -10   3  -1    4.66    0.90 
  10   3   1    5.08    1.06 
  10   3   1    5.22    1.10 
  11  -3   1    5.73    1.30 
 -11  -3  -1    4.25    1.07 
 -11  -3  -1    5.64    1.12 
  11  -3   1    9.87    1.45 
  11   3   1    9.02    1.36 
  11   3   1    5.20    1.07 
 -11   3  -1    5.55    1.01 
 -12  -3  -1    1.54    0.87 
  12  -3   1    3.04    1.15 
  12  -3   1    1.87    0.94 
  12   3   1    0.88    0.90 
 -12   3  -1    2.36    0.87 
  12   3   1    2.10    0.93 
  13  -3   1    5.04    1.38 
  13  -3   1    5.39    1.42 
 -13  -3  -1    3.23    1.06 
 -13   3  -1    3.13    0.95 
  13   3   1    3.37    1.07 
  13   3   1    2.41    1.06 
 -13  -4   1    0.83    0.79 
  13  -4  -1   -0.32    0.88 
  13  -4  -1   -1.01    0.49 
  13   4  -1    0.04    0.83 
  13   4  -1    0.56    0.71 
 -12  -4   1    1.79    0.87 
  12  -4  -1    2.08    1.08 
  12  -4  -1    1.88    0.92 
  12   4  -1    1.42    0.83 
 -12   4   1    1.59    0.66 
  12   4  -1    1.45    0.85 
  11  -4  -1    4.60    1.23 
  11  -4  -1    5.58    1.15 
 -11  -4   1    6.84    1.18 
  11   4  -1    7.15    1.33 
  11   4  -1    6.95    1.19 
 -11   4   1    4.95    0.90 
  10  -4  -1    7.56    1.27 
 -10  -4   1    7.79    1.12 
  10  -4  -1    9.06    1.43 
 -10   4   1    7.75    0.97 
  10   4  -1    7.33    1.15 
  10   4  -1    6.78    1.16 
   9  -4  -1    9.81    1.33 
   9  -4  -1    6.40    1.08 
  -9  -4   1    8.58    1.14 
  -9   4   1    8.43    0.93 
   9   4  -1    9.06    1.17 
   9   4  -1   10.26    1.31 
   8  -4  -1    1.84    0.74 
   8  -4  -1    1.13    0.61 
  -8  -4   1    1.28    0.52 
   8   4  -1    2.15    0.67 
  -8   4   1    1.78    0.47 
   8   4  -1    1.35    0.57 
  -7  -4   1   -0.65    0.37 
   7  -4  -1    0.53    0.53 
   7  -4  -1   -0.12    0.33 
  -7   4   1   -0.30    0.24 
   7   4  -1   -0.16    0.36 
   7   4  -1    0.65    0.52 
   6  -4  -1    0.42    0.28 
  -6  -4   1   -0.11    0.31 
   6  -4  -1    0.58    0.51 
   6  -4  -1    0.88    0.51 
  -6  -4   1    1.05    0.48 
   6   4  -1    0.20    0.35 
   6   4  -1   -0.04    0.38 
  -6   4   1   -0.01    0.25 
   5  -4  -1    3.99    0.43 
  -5  -4   1    3.78    0.64 
  -5  -4   1    3.22    0.54 
   5  -4  -1    2.68    0.63 
   5  -4  -1    3.72    0.73 
   5   4  -1    3.87    0.67 
   5   4  -1    4.18    0.61 
  -5   4   1    3.83    0.43 
   4  -4  -1   32.09    1.03 
  -4  -4   1   31.10    1.42 
   4  -4  -1   29.76    1.49 
  -4  -4   1   31.51    1.25 
   4  -4  -1   32.91    1.46 
  -4   4   1   30.49    1.03 
   4   4  -1   31.05    1.25 
   4   4  -1   28.80    1.41 
   4   4  -1   32.05    1.27 
  -3  -4   1    0.54    0.24 
  -3  -4   1    0.64    0.41 
   3  -4  -1    0.53    0.14 
   3  -4  -1    0.83    0.31 
   3  -4  -1    0.80    0.42 
  -3  -4   1    1.70    0.39 
   3   4  -1    0.70    0.25 
   3   4  -1    0.61    0.39 
   3   4  -1    0.67    0.24 
  -3   4   1    0.91    0.16 
   2  -4  -1   52.24    1.87 
   2  -4  -1   51.35    1.87 
  -2  -4   1   51.45    1.47 
  -2  -4   1   52.34    1.75 
  -2  -4   1   50.63    1.82 
   2  -4  -1   52.32    1.79 
  -2   4   1   50.67    1.75 
   2   4  -1   52.12    1.48 
  -2   4   1   53.54    1.88 
   2   4  -1   53.66    1.86 
   2   4  -1   48.30    1.72 
   2   4  -1   51.18    1.48 
  -2   4   1   50.68    1.86 
   1  -4  -1  231.16    6.15 
  -1  -4   1  230.47    6.02 
   1  -4  -1  224.22    6.02 
   1  -4  -1  227.36    5.75 
   1  -4  -1  236.08    6.15 
  -1  -4   1  226.18    6.15 
  -1   4   1  231.11    5.75 
   1   4  -1  224.85    6.17 
  -1   4   1  225.72    6.02 
  -1   4   1  223.90    6.14 
   1   4  -1  235.68    6.02 
   0  -4  -1    1.54    0.31 
   0  -4   1    1.55    0.18 
   0  -4  -1    1.24    0.24 
   0  -4  -1    0.82    0.32 
   0  -4   1    1.85    0.42 
   0  -4   1    1.15    0.17 
   0  -4   1    1.36    0.28 
   0   4  -1    1.52    0.36 
   0   4  -1    1.12    0.27 
   0   4   1    1.36    0.35 
   0   4   1    1.59    0.28 
   0   4   1    1.42    0.26 
   0   4  -1    1.31    0.17 
   1  -4   1  127.04    3.47 
   1  -4   1  130.47    3.44 
  -1  -4  -1  123.95    3.49 
   1  -4   1  127.00    3.45 
   1  -4   1  128.28    3.45 
   1  -4   1  129.94    3.70 
  -1  -4  -1  129.42    3.54 
  -1  -4  -1  127.83    3.55 
  -1   4  -1  126.01    3.70 
  -1   4  -1  125.83    3.42 
   1   4   1  131.01    3.54 
  -1   4  -1  124.36    3.45 
   1   4   1  126.03    3.49 
   1   4   1  127.51    3.55 
   2  -4   1    8.53    0.58 
  -2  -4  -1    8.74    0.59 
   2  -4   1    9.83    0.75 
  -2  -4  -1    9.50    0.64 
   2  -4   1    9.14    0.55 
   2  -4   1    7.87    0.53 
   2  -4   1    9.87    0.65 
  -2  -4  -1    9.05    0.69 
   2  -4   1    8.54    0.67 
   2   4   1    8.72    0.58 
   2   4   1    8.78    0.61 
  -2   4  -1    8.81    0.61 
  -2   4  -1    9.63    0.56 
   2   4   1    8.87    0.66 
  -2   4  -1    8.65    0.67 
   3  -4   1  151.81    4.38 
  -3  -4  -1  148.95    4.19 
   3  -4   1  153.05    4.10 
  -3  -4  -1  150.47    4.37 
   3  -4   1  144.67    4.41 
  -3  -4  -1  150.05    4.27 
  -3   4  -1  146.17    4.41 
  -3   4  -1  151.99    4.12 
   3   4   1  148.71    4.20 
  -3   4  -1  151.46    4.35 
   3   4   1  150.35    4.27 
   4  -4   1   21.51    0.98 
  -4  -4  -1   24.15    1.07 
   4  -4   1   22.08    1.23 
  -4  -4  -1   23.41    1.16 
  -4  -4  -1   20.79    1.19 
   4  -4   1   22.23    1.23 
  -4   4  -1   20.85    0.97 
  -4   4  -1   20.81    1.18 
   4   4   1   19.86    1.05 
  -5  -4  -1    0.20    0.36 
   5  -4   1    0.27    0.41 
  -5  -4  -1   -0.20    0.35 
   5  -4   1    0.36    0.41 
  -5   4  -1    0.67    0.35 
   5   4   1    1.19    0.44 
   6  -4   1   10.80    1.06 
  -6  -4  -1    9.19    1.04 
  -6  -4  -1    9.73    0.93 
   6  -4   1   10.23    0.98 
   6   4   1   10.04    0.85 
   6   4   1   11.64    1.00 
  -6   4  -1    9.21    0.76 
   7  -4   1    2.40    0.70 
  -7  -4  -1    1.34    0.51 
  -7  -4  -1    0.48    0.45 
   7  -4   1    3.27    0.74 
  -7   4  -1    1.68    0.47 
   7   4   1    2.26    0.62 
   7   4   1    1.14    0.46 
  -8  -4  -1    0.04    0.40 
   8  -4   1    1.16    0.55 
  -8  -4  -1    1.06    0.58 
   8  -4   1    1.28    0.65 
   8   4   1    1.03    0.50 
  -8   4  -1    0.34    0.39 
   8   4   1    0.91    0.58 
  -9  -4  -1    0.15    0.42 
   9  -4   1    0.33    0.56 
   9  -4   1   -0.19    0.51 
  -9  -4  -1    0.42    0.52 
   9   4   1    0.34    0.52 
   9   4   1   -0.54    0.47 
  -9   4  -1   -0.09    0.44 
 -10  -4  -1    6.93    1.19 
  10  -4   1    7.40    1.30 
  10  -4   1    7.32    1.26 
 -10  -4  -1    5.66    1.06 
  10   4   1    7.19    1.21 
 -10   4  -1    5.59    0.97 
  10   4   1    7.21    1.16 
  11  -4   1    0.10    0.74 
 -11  -4  -1    0.26    0.70 
  11  -4   1    0.41    0.75 
 -11  -4  -1    0.31    0.55 
 -11   4  -1   -0.97    0.41 
  11   4   1   -0.27    0.56 
  11   4   1   -0.63    0.57 
  12  -4   1    0.52    0.84 
  12  -4   1   -0.12    0.87 
 -12  -4  -1    0.32    0.62 
  12   4   1    0.94    0.84 
  12   4   1    1.09    0.78 
 -12   4  -1    0.85    0.64 
  13  -4   1   -0.46    0.94 
  13  -4   1    0.87    1.02 
 -13  -4  -1   -0.21    0.64 
 -13   4  -1    0.61    0.62 
  13   4   1   -1.22    0.60 
  13   4   1    2.16    0.94 
 -13  -5   1   -1.14    0.61 
  13  -5  -1    0.09    0.83 
  13  -5  -1    1.09    1.02 
  13   5  -1   -0.15    0.63 
  13   5  -1   -0.28    0.70 
 -12  -5   1   -0.08    0.72 
  12  -5  -1    1.95    1.04 
  12  -5  -1    0.83    0.87 
  12   5  -1   -0.57    0.58 
  12   5  -1    0.81    0.83 
 -12   5   1    1.64    0.65 
  11  -5  -1    6.35    1.33 
 -11  -5   1    5.75    1.12 
  11  -5  -1    5.89    1.36 
 -11   5   1    6.13    0.92 
  11   5  -1    7.33    1.20 
  11   5  -1    7.99    1.36 
 -10  -5   1   10.42    1.39 
  10  -5  -1   13.81    1.68 
  10  -5  -1   11.80    1.61 
  10   5  -1   13.88    1.64 
 -10   5   1   11.89    1.02 
  10   5  -1    8.85    1.26 
  -9  -5   1    0.57    0.61 
   9  -5  -1   -0.33    0.54 
   9  -5  -1   -0.34    0.61 
   9   5  -1    0.35    0.59 
   9   5  -1    0.81    0.54 
  -9   5   1    0.57    0.39 
  -8  -5   1   -0.43    0.49 
   8  -5  -1    0.36    0.57 
   8  -5  -1    0.83    0.63 
  -8   5   1    0.34    0.35 
   8   5  -1   -0.07    0.47 
   8   5  -1    0.25    0.48 
   7  -5  -1   -0.03    0.50 
  -7  -5   1   -0.19    0.42 
   7  -5  -1    0.28    0.40 
   7   5  -1    0.05    0.36 
  -7   5   1   -0.07    0.26 
   7   5  -1   -0.04    0.40 
   6  -5  -1   11.03    1.02 
   6  -5  -1   11.76    1.02 
  -6  -5   1   11.47    0.87 
   6  -5  -1   11.14    0.67 
  -6  -5   1   11.57    1.03 
   6   5  -1    9.75    0.84 
  -6   5   1   11.37    0.68 
   6   5  -1   10.23    0.97 
   5  -5  -1   85.75    2.47 
   5  -5  -1   86.25    3.16 
   5  -5  -1   87.98    3.11 
  -5  -5   1   82.15    2.99 
  -5  -5   1   87.32    2.80 
  -5   5   1   87.68    2.49 
   5   5  -1   83.18    3.02 
   5   5  -1   91.24    2.85 
   4  -5  -1   36.32    1.71 
   4  -5  -1   36.03    1.61 
  -4  -5   1   38.18    1.40 
  -4  -5   1   35.17    1.59 
   4  -5  -1   36.30    1.13 
  -4   5   1   37.01    1.14 
   4   5  -1   38.29    1.42 
   4   5  -1   36.42    1.64 
   4   5  -1   37.57    1.40 
  -3  -5   1    7.48    0.47 
   3  -5  -1    7.75    0.78 
  -3  -5   1    8.01    0.72 
   3  -5  -1    6.33    0.70 
   3  -5  -1    7.55    0.30 
   3  -5  -1    7.74    0.31 
   3   5  -1    8.23    0.50 
   3   5  -1    7.77    0.75 
   3   5  -1    8.93    0.51 
  -3   5   1    7.31    0.30 
  -2  -5   1   62.26    2.09 
   2  -5  -1   62.45    2.08 
   2  -5  -1   60.20    2.20 
  -2  -5   1   60.49    1.70 
   2  -5  -1   62.03    1.62 
  -2  -5   1   60.58    2.29 
   2  -5  -1   62.73    1.63 
  -2   5   1   61.78    2.22 
   2   5  -1   58.76    1.71 
  -2   5   1   64.10    2.07 
   2   5  -1   64.13    1.73 
  -2   5   1   63.94    1.62 
   2   5  -1   60.93    2.17 
   1  -5  -1   25.07    1.04 
  -1  -5   1   26.36    1.06 
   1  -5  -1   24.10    0.81 
   1  -5  -1   24.75    1.15 
   1  -5  -1   23.33    1.14 
  -1  -5   1   24.29    1.16 
  -1   5   1   23.72    1.15 
  -1   5   1   23.37    0.99 
  -1   5   1   25.34    0.81 
   1   5  -1   23.57    1.02 
   1   5  -1   22.20    1.15 
   0  -5   1   12.17    0.49 
   0  -5  -1   12.72    0.69 
   0  -5   1   12.14    0.65 
   0  -5  -1   11.89    0.76 
   0  -5   1   14.19    0.82 
   0  -5   1   12.65    0.50 
   0  -5  -1   12.72    0.64 
   0   5  -1   12.75    0.69 
   0   5   1   13.27    0.80 
   0   5  -1   16.11    0.92 
   0   5   1   12.42    0.67 
   0   5  -1   12.77    0.50 
   0   5   1   13.33    0.62 
   1  -5   1  371.61    9.60 
  -1  -5  -1  375.06    9.64 
   1  -5   1  380.11    9.58 
   1  -5   1  376.59    9.94 
   1  -5   1  374.35    9.59 
  -1  -5  -1  378.50    9.77 
   1  -5   1  378.85    9.58 
  -1  -5  -1  375.57    9.71 
   1   5   1  379.47    9.64 
   1   5   1  377.85    9.68 
   1   5   1  370.71    9.76 
  -1   5  -1  376.67    9.60 
  -1   5  -1  372.27    9.94 
  -1   5  -1  381.35    9.58 
  -2  -5  -1   49.17    1.71 
  -2  -5  -1   49.72    1.78 
   2  -5   1   47.24    1.68 
   2  -5   1   47.49    1.86 
   2  -5   1   49.22    1.54 
   2  -5   1   50.01    1.57 
   2  -5   1   47.43    1.65 
  -2  -5  -1   46.74    1.64 
  -2   5  -1   48.80    1.56 
   2   5   1   48.91    1.64 
  -2   5  -1   46.23    1.66 
  -2   5  -1   46.73    1.85 
   2   5   1   48.50    1.70 
   3  -5   1   62.30    2.31 
  -3  -5  -1   61.66    2.08 
   3  -5   1   61.40    2.18 
  -3  -5  -1   61.92    2.09 
   3  -5   1   62.08    1.92 
  -3  -5  -1   58.89    2.18 
   3   5   1   61.74    2.08 
   3   5   1   63.26    2.11 
  -3   5  -1   64.19    2.33 
  -3   5  -1   58.38    1.91 
   4  -5   1    0.75    0.43 
  -4  -5  -1    0.80    0.36 
   4  -5   1    0.61    0.47 
   4  -5   1    1.15    0.32 
  -4  -5  -1    0.91    0.39 
  -4  -5  -1    1.19    0.39 
   4   5   1    0.97    0.37 
  -4   5  -1    1.40    0.35 
  -5  -5  -1   98.74    3.31 
   5  -5   1  102.66    3.51 
   5  -5   1   98.98    3.48 
  -5  -5  -1  102.54    3.46 
   5   5   1   99.23    3.25 
  -5   5  -1  102.66    3.10 
   6  -5   1   47.11    2.21 
   6  -5   1   52.65    2.32 
  -6  -5  -1   48.12    2.18 
  -6  -5  -1   50.05    2.12 
   6   5   1   48.66    2.04 
   6   5   1   45.45    2.07 
  -6   5  -1   50.61    1.89 
   7  -5   1   11.02    1.08 
  -7  -5  -1   14.66    1.15 
   7  -5   1   12.59    1.20 
  -7  -5  -1   12.11    1.16 
   7   5   1   13.36    1.08 
   7   5   1   14.38    1.17 
  -7   5  -1   13.05    0.91 
  -8  -5  -1    5.78    0.91 
   8  -5   1    5.42    1.03 
   8  -5   1    5.02    0.94 
  -8  -5  -1    5.21    0.97 
   8   5   1    6.26    1.01 
  -8   5  -1    4.29    0.71 
   8   5   1    5.01    0.86 
  -9  -5  -1    4.10    0.90 
   9  -5   1    4.57    1.03 
  -9  -5  -1    4.16    0.99 
   9  -5   1    4.53    1.03 
  -9   5  -1    4.86    0.82 
   9   5   1    4.25    0.86 
   9   5   1    4.69    0.98 
 -10  -5  -1   25.44    1.83 
  10  -5   1   22.01    1.90 
 -10  -5  -1   19.99    1.72 
  10  -5   1   22.72    1.88 
  10   5   1   26.15    1.80 
  10   5   1   20.66    1.74 
 -10   5  -1   22.03    1.45 
  11  -5   1   15.94    1.92 
 -11  -5  -1   17.07    1.66 
 -11  -5  -1   13.42    1.68 
  11  -5   1   14.65    1.83 
  11   5   1   18.62    1.66 
 -11   5  -1   13.81    1.26 
  11   5   1   16.55    1.68 
  12  -5   1    1.13    0.90 
  12  -5   1    2.72    1.17 
 -12  -5  -1    3.84    1.08 
  12   5   1    2.27    0.91 
  12   5   1    2.31    0.92 
 -12   5  -1    1.95    0.81 
 -13  -5  -1    0.52    0.87 
  13  -5   1    1.71    1.13 
  13  -5   1    0.22    0.88 
  13   5   1   -1.09    0.67 
  13   5   1   -0.06    0.68 
 -13  -6   1    1.91    1.00 
  13  -6  -1    0.91    0.94 
  13  -6  -1    1.46    1.07 
  13   6  -1    0.98    0.75 
  13   6  -1    1.19    0.89 
  12  -6  -1    1.30    1.07 
  12  -6  -1    1.02    0.90 
 -12  -6   1    0.74    0.77 
  12   6  -1   -0.83    0.62 
  12   6  -1    0.68    0.71 
 -11  -6   1    0.44    0.69 
  11  -6  -1   -1.12    0.60 
  11  -6  -1   -0.25    0.51 
 -11   6   1   -0.34    0.41 
  11   6  -1    0.40    0.64 
  11   6  -1    0.87    0.78 
  10  -6  -1   -0.05    0.65 
  10  -6  -1    0.71    0.65 
 -10  -6   1   -0.04    0.63 
  10   6  -1    0.57    0.66 
 -10   6   1   -0.02    0.38 
  10   6  -1    0.27    0.64 
   9  -6  -1    0.69    0.74 
   9  -6  -1   -0.42    0.51 
  -9  -6   1   -0.86    0.46 
  -9   6   1    0.51    0.38 
   9   6  -1   -0.90    0.43 
   9   6  -1    0.69    0.63 
  -8  -6   1    8.90    1.21 
   8  -6  -1    6.39    1.10 
   8  -6  -1    9.61    1.33 
   8   6  -1    8.18    1.05 
  -8   6   1    8.58    0.70 
   8   6  -1    9.21    1.25 
   7  -6  -1   -0.26    0.24 
   7  -6  -1    0.20    0.55 
  -7  -6   1   -0.44    0.43 
  -7  -6   1   -0.59    0.35 
   7  -6  -1    0.72    0.42 
  -7   6   1    0.39    0.27 
   7   6  -1    0.49    0.41 
   7   6  -1   -0.14    0.42 
   6  -6  -1    5.86    0.50 
  -6  -6   1    7.63    0.96 
  -6  -6   1    6.16    0.75 
   6  -6  -1    7.16    1.01 
   6  -6  -1    5.36    0.94 
   6   6  -1    6.86    0.78 
   6   6  -1    6.59    0.94 
  -6   6   1    6.18    0.51 
   5  -6  -1    8.42    0.48 
  -5  -6   1    6.32    0.86 
   5  -6  -1    7.96    1.03 
  -5  -6   1    9.55    0.70 
   5  -6  -1    8.24    0.97 
   5   6  -1    8.04    0.68 
   5   6  -1    9.42    1.05 
  -5   6   1    7.91    0.49 
   4  -6  -1    2.08    0.22 
  -4  -6   1    1.66    0.44 
   4  -6  -1    1.44    0.49 
   4  -6  -1    1.97    0.22 
   4  -6  -1    1.84    0.59 
  -4  -6   1    1.64    0.36 
  -4   6   1    1.90    0.23 
   4   6  -1    2.26    0.38 
   4   6  -1    1.48    0.37 
   4   6  -1    1.13    0.49 
   3  -6  -1   41.23    1.12 
   3  -6  -1   40.39    1.11 
   3  -6  -1   40.15    1.80 
   3  -6  -1   38.85    1.67 
  -3  -6   1   41.23    1.33 
  -3  -6   1   43.68    1.72 
   3   6  -1   41.91    1.34 
   3   6  -1   38.64    1.72 
  -3   6   1   37.54    1.78 
   3   6  -1   40.84    1.34 
   2  -6  -1   28.83    1.26 
   2  -6  -1   28.88    0.87 
  -2  -6   1   29.95    1.27 
  -2  -6   1   28.18    0.88 
   2  -6  -1   29.63    1.43 
  -2   6   1   28.74    0.87 
  -2   6   1   28.47    1.41 
   2   6  -1   28.21    1.38 
   2   6  -1   28.51    0.90 
  -1  -6   1    2.16    0.18 
   1  -6  -1    2.17    0.39 
   1  -6  -1    2.81    0.30 
  -1  -6   1    2.52    0.43 
   1  -6  -1    2.78    0.55 
   1   6  -1    2.38    0.54 
  -1   6   1    2.40    0.28 
   1   6  -1    2.93    0.44 
   1   6  -1    2.14    0.16 
  -1   6   1    2.29    0.38 
  -1   6   1    3.06    0.57 
   0  -6   1   16.78    0.64 
   0  -6  -1   17.04    0.96 
   0  -6  -1   16.12    0.78 
   0  -6   1   16.65    0.82 
   0  -6  -1   15.80    0.80 
   0   6  -1   18.20    0.83 
   0   6  -1   16.14    0.63 
   0   6   1   16.99    0.80 
   0   6   1   16.91    0.78 
   0   6   1   18.13    1.00 
   0   6  -1   17.68    1.06 
  -1  -6  -1   74.62    2.41 
  -1  -6  -1   72.54    2.24 
  -1  -6  -1   72.30    2.31 
   1  -6   1   72.82    2.19 
   1  -6   1   74.54    2.20 
   1  -6   1   75.17    2.18 
  -1   6  -1   69.86    2.18 
  -1   6  -1   75.64    2.59 
  -1   6  -1   73.70    2.19 
   1   6   1   72.96    2.23 
   1   6   1   74.58    2.30 
   1   6   1   71.46    2.41 
   2  -6   1    0.52    0.25 
  -2  -6  -1    0.19    0.27 
   2  -6   1    0.50    0.43 
   2  -6   1    0.42    0.26 
  -2  -6  -1    0.70    0.37 
   2  -6   1    0.38    0.24 
  -2  -6  -1    0.74    0.37 
   2  -6   1    0.09    0.24 
  -2   6  -1    0.39    0.43 
  -2   6  -1    0.41    0.28 
   2   6   1    0.59    0.37 
   2   6   1    0.76    0.29 
  -3  -6  -1   13.55    0.90 
  -3  -6  -1   13.29    0.96 
   3  -6   1   15.30    0.74 
   3  -6   1   14.71    1.07 
   3  -6   1   14.92    0.92 
   3  -6   1   14.88    0.76 
  -3  -6  -1   13.92    0.84 
  -3   6  -1   13.08    1.03 
   3   6   1   14.54    0.89 
  -3   6  -1   15.99    0.77 
   3   6   1   13.80    0.84 
   4  -6   1   64.25    2.55 
  -4  -6  -1   66.26    2.31 
   4  -6   1   63.00    2.41 
  -4  -6  -1   64.44    2.45 
   4  -6   1   65.72    2.08 
  -4   6  -1   66.58    2.57 
   4   6   1   64.29    2.32 
  -4   6  -1   63.76    2.08 
  -5  -6  -1   32.23    1.67 
   5  -6   1   29.67    1.58 
  -5  -6  -1   34.31    1.56 
   5  -6   1   28.35    1.65 
   5  -6   1   32.24    1.44 
   5   6   1   32.81    1.54 
  -5   6  -1   31.70    1.33 
  -6  -6  -1    7.12    0.92 
   6  -6   1    4.43    0.77 
   6  -6   1    7.14    1.02 
  -6  -6  -1    6.48    0.94 
   6   6   1    5.25    0.83 
   6   6   1    5.87    0.84 
  -6   6  -1    5.63    0.66 
   7  -6   1    5.92    1.04 
   7  -6   1    3.25    0.79 
  -7  -6  -1    4.20    0.78 
  -7  -6  -1    3.78    0.78 
   7   6   1    4.69    0.80 
   7   6   1    3.80    0.74 
  -7   6  -1    4.57    0.64 
  -8  -6  -1   -0.28    0.41 
   8  -6   1    0.77    0.59 
   8  -6   1   -0.95    0.44 
  -8  -6  -1    0.23    0.41 
   8   6   1    0.35    0.49 
  -8   6  -1   -0.20    0.33 
   8   6   1    0.35    0.45 
  -9  -6  -1    4.12    0.91 
  -9  -6  -1    2.90    0.80 
   9  -6   1    2.51    0.84 
   9  -6   1    2.91    0.84 
   9   6   1    3.08    0.82 
  -9   6  -1    1.34    0.58 
   9   6   1    2.41    0.77 
 -10  -6  -1    2.59    0.86 
  10  -6   1    0.33    0.76 
 -10  -6  -1    3.22    0.95 
  10  -6   1    2.61    0.96 
 -10   6  -1    2.72    0.71 
  10   6   1    3.34    0.92 
  10   6   1    2.47    0.88 
  11  -6   1    0.07    0.77 
 -11  -6  -1    0.70    0.78 
  11  -6   1    0.56    0.83 
 -11  -6  -1    1.09    0.78 
  11   6   1    0.61    0.72 
  11   6   1   -0.27    0.68 
 -11   6  -1    0.02    0.52 
  12  -6   1    6.13    1.43 
 -12  -6  -1    7.18    1.43 
  12  -6   1    7.40    1.48 
 -12   6  -1    5.67    1.14 
  12   6   1    6.32    1.31 
  12   6   1    7.91    1.37 
  13  -6   1    1.21    1.13 
 -13  -6  -1    5.71    1.32 
  13  -6   1    4.43    1.26 
  13   6   1    6.03    1.31 
  13   6   1    3.86    1.18 
 -13  -7   1    1.34    0.92 
  13  -7  -1    0.40    1.01 
  13  -7  -1    0.51    1.03 
  13   7  -1   -0.35    0.70 
  13   7  -1   -0.50    0.75 
 -12  -7   1    1.63    0.92 
  12  -7  -1    0.22    0.63 
  12  -7  -1    0.93    1.00 
  12   7  -1    0.21    0.67 
  12   7  -1    0.40    0.78 
  11  -7  -1    0.52    0.85 
 -11  -7   1    2.13    0.87 
  11  -7  -1    0.00    0.72 
  11   7  -1    0.22    0.61 
  11   7  -1   -1.18    0.52 
 -10  -7   1    0.88    0.73 
  10  -7  -1    1.11    0.89 
  10  -7  -1   -0.22    0.63 
 -10   7   1    0.13    0.39 
  10   7  -1    0.46    0.54 
  10   7  -1   -1.22    0.63 
   9  -7  -1    8.35    1.27 
  -9  -7   1   12.47    1.48 
   9  -7  -1    8.03    1.35 
   9   7  -1    8.84    1.35 
   9   7  -1    9.62    1.18 
  -9   7   1    9.75    0.82 
  -8  -7   1    4.02    0.94 
   8  -7  -1    3.76    0.88 
   8  -7  -1    3.16    0.83 
   8   7  -1    3.87    0.87 
   8   7  -1    3.94    0.76 
  -8   7   1    3.29    0.51 
  -7  -7   1   41.08    2.11 
   7  -7  -1   38.99    1.45 
  -7  -7   1   39.51    1.84 
   7  -7  -1   42.99    2.20 
   7  -7  -1   41.42    2.25 
   7   7  -1   43.66    1.92 
   7   7  -1   41.50    2.12 
  -7   7   1   39.15    1.48 
   6  -7  -1   24.94    1.64 
  -6  -7   1   24.82    1.47 
  -6  -7   1   23.23    1.25 
   6  -7  -1   23.86    0.94 
   6  -7  -1   25.43    1.58 
   6   7  -1   25.35    1.54 
   6   7  -1   24.73    1.29 
  -6   7   1   23.67    0.96 
  -5  -7   1    5.73    0.85 
   5  -7  -1    4.57    0.80 
   5  -7  -1    5.25    0.37 
  -5  -7   1    5.15    0.60 
   5  -7  -1    3.52    0.67 
   5   7  -1    6.24    0.68 
   5   7  -1    6.21    0.89 
  -5   7   1    5.03    0.37 
  -4  -7   1    0.21    0.24 
   4  -7  -1    0.68    0.41 
   4  -7  -1    0.13    0.12 
   4  -7  -1    0.01    0.46 
   4  -7  -1    0.00    0.12 
  -4  -7   1   -0.76    0.31 
   4   7  -1    0.24    0.41 
   4   7  -1   -0.25    0.20 
   4   7  -1    0.15    0.23 
   3  -7  -1   26.69    0.82 
  -3  -7   1   25.75    0.96 
  -3  -7   1   25.73    1.32 
   3  -7  -1   25.42    0.80 
   3  -7  -1   26.96    1.34 
   3  -7  -1   27.07    1.50 
   3   7  -1   27.44    0.97 
   3   7  -1   27.09    0.97 
   3   7  -1   27.02    1.43 
  -3   7   1   26.42    1.48 
   2  -7  -1   21.20    0.74 
  -2  -7   1   21.55    1.12 
  -2  -7   1   20.52    0.71 
   2  -7  -1   22.04    1.09 
   2  -7  -1   22.70    1.28 
   2   7  -1   18.33    1.13 
  -2   7   1   20.78    0.73 
  -2   7   1   20.66    1.26 
   2   7  -1   21.86    0.72 
   1  -7  -1   44.79    1.47 
  -1  -7   1   46.09    1.70 
  -1  -7   1   47.24    1.31 
   1  -7  -1   45.76    1.65 
  -1   7   1   44.28    1.89 
  -1   7   1   48.96    1.47 
   1   7  -1   47.55    1.30 
   1   7  -1   46.83    1.94 
  -1   7   1   45.76    1.66 
   0  -7  -1   21.79    0.97 
   0  -7   1   20.42    0.78 
   0  -7  -1   20.30    0.92 
   0  -7   1   21.72    0.97 
   0   7   1   21.51    0.91 
   0   7  -1   21.84    0.79 
   0   7   1   18.91    1.12 
   0   7   1   21.33    0.95 
   0   7  -1   22.25    0.99 
   0   7  -1   19.98    1.17 
   1  -7   1   29.49    1.12 
  -1  -7  -1   29.94    1.29 
   1  -7   1   30.92    1.18 
   1  -7   1   29.84    1.15 
  -1  -7  -1   30.55    1.21 
  -1   7  -1   30.68    1.53 
  -1   7  -1   31.53    1.17 
  -1   7  -1   32.05    1.16 
   1   7   1   31.91    1.20 
   1   7   1   29.50    1.40 
   2  -7   1  222.42    5.94 
  -2  -7  -1  223.64    5.87 
  -2  -7  -1  224.29    6.06 
   2  -7   1  221.29    6.09 
   2  -7   1  217.60    5.74 
   2  -7   1  209.77    5.76 
  -2   7  -1  198.86    6.22 
   2   7   1  212.91    6.07 
  -2   7  -1  214.67    6.10 
  -2   7  -1  213.26    5.74 
   2   7   1  217.17    5.84 
   3  -7   1  127.24    3.92 
   3  -7   1  129.31    3.64 
  -3  -7  -1  125.48    4.00 
   3  -7   1  131.68    3.62 
  -3  -7  -1  128.28    3.79 
   3  -7   1  129.71    4.22 
  -3   7  -1  125.09    4.19 
  -3   7  -1  131.17    3.64 
   3   7   1  130.26    3.96 
   4  -7   1    5.03    0.52 
   4  -7   1    5.21    0.73 
   4  -7   1    3.81    0.78 
  -4  -7  -1    5.18    0.76 
   4  -7   1    5.00    0.53 
  -4  -7  -1    5.78    0.70 
  -4   7  -1    5.55    0.57 
  -4   7  -1    4.44    0.80 
   4   7   1    4.70    0.69 
  -5  -7  -1    1.07    0.53 
   5  -7   1   -0.17    0.37 
   5  -7   1    1.18    0.39 
   5  -7   1    0.92    0.60 
  -5  -7  -1    0.65    0.37 
   5   7   1    0.89    0.48 
  -5   7  -1    0.77    0.32 
   6  -7   1    3.73    0.86 
  -6  -7  -1    2.82    0.70 
  -6  -7  -1    1.81    0.53 
   6  -7   1    1.32    0.57 
   6   7   1    1.88    0.57 
  -6   7  -1    2.07    0.46 
   7  -7   1    1.35    0.68 
  -7  -7  -1    0.33    0.45 
  -7  -7  -1    0.99    0.61 
   7  -7   1    1.69    0.58 
  -7   7  -1    0.87    0.39 
   7   7   1    0.69    0.47 
   7   7   1    0.58    0.45 
   8  -7   1    0.20    0.56 
   8  -7   1    1.60    0.74 
  -8  -7  -1    0.39    0.59 
  -8  -7  -1    1.94    0.66 
   8   7   1    0.98    0.57 
   8   7   1    1.14    0.59 
  -8   7  -1    1.14    0.48 
   9  -7   1    1.15    0.75 
   9  -7   1    0.06    0.51 
  -9  -7  -1    1.06    0.58 
  -9  -7  -1    0.90    0.59 
  -9   7  -1    0.70    0.49 
   9   7   1    0.29    0.61 
   9   7   1    1.01    0.63 
 -10  -7  -1    6.16    1.11 
  10  -7   1    6.50    1.23 
 -10  -7  -1    6.54    1.21 
  10  -7   1   10.84    1.61 
  10   7   1    8.10    1.27 
  10   7   1    6.75    1.19 
 -10   7  -1    8.80    1.04 
 -11  -7  -1    2.40    0.93 
  11  -7   1    1.83    0.98 
 -11  -7  -1    2.55    1.00 
  11  -7   1    3.39    1.00 
 -11   7  -1    3.13    0.78 
  11   7   1    3.78    1.02 
  11   7   1    4.00    1.06 
  12  -7   1    7.64    1.52 
 -12  -7  -1    9.84    1.62 
  12  -7   1    7.80    1.54 
  12   7   1    4.49    1.25 
  12   7   1    6.75    1.40 
 -13  -7  -1    1.72    1.01 
  13  -7   1    3.36    1.26 
  13  -7   1    1.56    1.14 
  13   7   1    0.64    0.86 
  13  -8  -1    0.74    1.08 
  13  -8  -1    0.17    0.75 
 -13  -8   1   -0.22    0.58 
  13   8  -1    0.66    0.99 
  13   8  -1    0.29    0.70 
  12  -8  -1    0.01    0.86 
  12  -8  -1    0.86    0.96 
 -12  -8   1    0.49    0.87 
  12   8  -1    0.41    0.83 
  12   8  -1    0.33    0.62 
  11  -8  -1    0.10    0.55 
  11  -8  -1    0.47    0.88 
 -11  -8   1    0.19    0.70 
  11   8  -1    0.20    0.60 
  11   8  -1   -0.56    0.63 
  10  -8  -1   22.77    1.89 
  10  -8  -1   21.16    1.92 
 -10  -8   1   22.84    1.76 
  10   8  -1   19.11    1.72 
  10   8  -1   18.39    1.52 
  -9  -8   1   26.38    1.87 
   9  -8  -1   23.17    1.93 
   9  -8  -1   25.76    1.86 
   9   8  -1   24.65    1.66 
  -9   8   1   26.03    1.27 
   9   8  -1   23.14    1.76 
   8  -8  -1    0.90    0.66 
   8  -8  -1    1.03    0.74 
  -8  -8   1    1.10    0.67 
  -8   8   1    1.13    0.34 
   8   8  -1    0.95    0.52 
   8   8  -1    0.77    0.61 
  -7  -8   1   -0.18    0.31 
   7  -8  -1   -0.05    0.52 
   7  -8  -1   -0.21    0.54 
   7  -8  -1    0.16    0.23 
  -7  -8   1    0.13    0.40 
   7   8  -1    0.21    0.58 
  -7   8   1   -0.02    0.23 
   7   8  -1    0.44    0.36 
   6  -8  -1    1.57    0.28 
   6  -8  -1    1.65    0.71 
  -6  -8   1    1.86    0.49 
   6  -8  -1    0.06    0.47 
  -6  -8   1    1.71    0.65 
  -6   8   1    1.80    0.29 
   6   8  -1    1.69    0.62 
   6   8  -1    1.18    0.43 
   5  -8  -1    5.23    0.35 
  -5  -8   1    5.22    0.59 
   5  -8  -1    5.43    0.35 
   5  -8  -1    5.21    0.84 
  -5  -8   1    7.04    0.92 
   5  -8  -1    7.13    1.06 
   5   8  -1    5.83    0.64 
   5   8  -1    2.99    0.73 
   4  -8  -1    0.92    0.55 
  -4  -8   1    0.62    0.43 
   4  -8  -1    0.34    0.14 
  -4  -8   1    0.37    0.25 
   4  -8  -1    0.43    0.15 
   4  -8  -1    0.00    0.38 
   4   8  -1    0.55    0.26 
   4   8  -1    1.19    0.53 
  -4   8   1    0.42    0.53 
   4   8  -1    0.04    0.21 
   3  -8  -1    6.58    0.79 
   3  -8  -1    6.51    0.36 
  -3  -8   1    7.08    0.81 
  -3  -8   1    5.96    0.42 
   3  -8  -1    5.91    0.34 
   3  -8  -1    6.48    0.94 
   3   8  -1    6.19    0.43 
   3   8  -1    6.71    0.92 
  -3   8   1    6.46    0.95 
   2  -8  -1   20.33    1.08 
  -2  -8   1   20.39    0.70 
   2  -8  -1   19.03    1.21 
  -2  -8   1   21.98    1.16 
   2  -8  -1   19.62    0.77 
   2   8  -1   20.09    1.27 
   2   8  -1   19.67    0.69 
  -2   8   1   19.60    0.76 
  -2   8   1   21.57    1.28 
   1  -8  -1    0.17    0.23 
  -1  -8   1   -0.02    0.14 
  -1  -8   1   -0.17    0.28 
   1  -8  -1    0.53    0.33 
   1   8  -1    0.05    0.12 
   1   8  -1    0.04    0.41 
  -1   8   1   -0.10    0.39 
  -1   8   1   -0.34    0.17 
   0  -8  -1   26.91    1.14 
   0  -8   1   24.32    0.92 
   0  -8   1   25.43    1.12 
   0  -8  -1   25.24    1.10 
   0   8  -1   25.93    0.93 
   0   8   1   23.83    1.06 
   0   8  -1   28.16    1.49 
   0   8   1   25.77    1.37 
   0   8   1   25.09    1.09 
  -1  -8  -1   36.86    1.40 
  -1  -8  -1   38.91    1.53 
   1  -8   1   35.34    1.36 
   1  -8   1   35.62    1.34 
   1   8   1   35.27    1.64 
  -1   8  -1   37.84    1.79 
  -1   8  -1   36.39    1.33 
   1   8   1   36.15    1.37 
  -1   8  -1   36.08    1.36 
  -2  -8  -1   16.13    0.88 
   2  -8   1   15.37    0.79 
   2  -8   1   16.58    0.93 
   2  -8   1   15.91    0.83 
  -2  -8  -1   16.44    1.02 
  -2   8  -1   15.78    0.79 
   2   8   1   15.44    0.85 
  -2   8  -1   14.90    1.16 
   2   8   1   15.84    1.06 
  -3  -8  -1    1.04    0.36 
   3  -8   1    0.68    0.28 
   3  -8   1    0.55    0.30 
   3  -8   1    0.90    0.43 
   3  -8   1    1.16    0.56 
  -3  -8  -1    0.65    0.44 
   3   8   1    0.76    0.48 
  -3   8  -1    1.08    0.55 
   4  -8   1   16.16    0.86 
   4  -8   1   16.43    1.31 
  -4  -8  -1   18.47    1.04 
  -4  -8  -1   15.20    1.10 
   4  -8   1   17.64    0.85 
   4  -8   1   18.32    1.17 
  -4   8  -1   14.61    1.26 
   4   8   1   14.59    1.11 
  -4   8  -1   16.47    0.85 
   5  -8   1   15.05    0.85 
   5  -8   1   15.43    1.18 
   5  -8   1   14.82    0.94 
  -5  -8  -1   13.69    1.17 
  -5  -8  -1   13.68    1.01 
   5  -8   1   13.93    1.25 
  -5   8  -1   14.60    0.85 
   5   8   1   13.85    1.06 
  -5   8  -1   12.64    1.24 
  -6  -8  -1   19.93    1.44 
   6  -8   1   18.33    1.39 
  -6  -8  -1   17.51    1.18 
   6  -8   1   20.18    1.52 
   6   8   1   16.34    1.25 
  -6   8  -1   18.65    1.02 
   7  -8   1   13.20    1.33 
   7  -8   1   11.87    1.37 
  -7  -8  -1   12.83    1.09 
  -7  -8  -1    9.64    1.28 
  -7   8  -1   12.20    0.89 
   7   8   1   11.41    1.07 
   7   8   1   11.14    1.11 
   8  -8   1    7.85    1.29 
  -8  -8  -1    6.70    1.09 
   8  -8   1    9.42    1.34 
  -8  -8  -1    6.86    1.00 
  -8   8  -1    8.78    0.82 
   8   8   1    8.46    1.13 
   8   8   1    7.77    1.08 
  -9  -8  -1    2.94    0.84 
   9  -8   1    3.46    1.05 
  -9  -8  -1    2.68    0.76 
   9  -8   1    3.85    1.06 
  -9   8  -1    2.25    0.60 
   9   8   1    1.28    0.69 
   9   8   1    1.75    0.74 
 -10  -8  -1    0.18    0.59 
  10  -8   1   -0.76    0.56 
 -10  -8  -1    1.03    0.76 
  10  -8   1    0.25    0.79 
  10   8   1    0.93    0.67 
 -10   8  -1    0.46    0.48 
  10   8   1    0.52    0.62 
 -11  -8  -1   16.52    1.62 
 -11  -8  -1   16.69    1.99 
  11  -8   1   17.14    2.10 
  11  -8   1   17.12    2.07 
  11   8   1   16.43    1.65 
  11   8   1   15.39    1.58 
 -12  -8  -1    0.42    0.76 
  12  -8   1   -0.21    0.81 
  12  -8   1    0.17    0.93 
 -12  -8  -1    0.44    0.89 
  12   8   1    0.34    0.76 
  12   8   1    0.72    0.80 
  12  -9  -1   -0.39    0.94 
  12  -9  -1   -0.02    0.67 
 -12  -9   1   -1.27    0.61 
  12   9  -1    0.47    0.62 
  12   9  -1    0.46    0.76 
 -11  -9   1    3.50    1.12 
  11  -9  -1    7.07    1.48 
  11  -9  -1    6.47    1.49 
  11   9  -1    5.66    1.07 
  11   9  -1    5.63    1.26 
  10  -9  -1   30.95    2.30 
 -10  -9   1   31.72    2.22 
  10  -9  -1   28.57    2.27 
  10   9  -1   29.12    2.10 
  10   9  -1   27.81    1.88 
   9  -9  -1    0.03    0.74 
  -9  -9   1    1.27    0.74 
   9  -9  -1   -0.32    0.64 
   9   9  -1    0.09    0.65 
   9   9  -1    0.40    0.51 
   8  -9  -1    0.20    0.64 
  -8  -9   1    1.10    0.65 
   8  -9  -1    1.01    0.76 
   8   9  -1   -0.22    0.32 
  -8   9   1    0.66    0.29 
   8   9  -1    0.67    0.62 
  -7  -9   1    1.02    0.59 
   7  -9  -1    0.35    0.50 
   7  -9  -1    0.63    0.24 
  -7  -9   1   -0.06    0.37 
   7  -9  -1   -0.29    0.21 
   7  -9  -1    0.79    0.57 
   7   9  -1    0.00    0.34 
  -7   9   1    0.35    0.22 
   7   9  -1   -0.11    0.51 
   6  -9  -1   -0.01    0.16 
  -6  -9   1    0.01    0.29 
   6  -9  -1    0.26    0.48 
  -6  -9   1   -0.31    0.44 
   6  -9  -1   -0.16    0.53 
   6  -9  -1    0.39    0.18 
   6   9  -1    0.19    0.30 
   6   9  -1   -0.20    0.44 
  -5  -9   1    3.66    0.73 
   5  -9  -1    2.70    0.26 
   5  -9  -1    2.93    0.70 
  -5  -9   1    3.20    0.47 
   5  -9  -1    3.26    0.28 
   5  -9  -1    3.20    0.80 
   5   9  -1    2.71    0.46 
   5   9  -1    3.80    0.77 
  -4  -9   1    7.27    0.54 
   4  -9  -1    7.04    0.89 
   4  -9  -1    6.91    0.36 
   4  -9  -1    7.76    1.09 
  -4  -9   1    6.87    0.87 
   4  -9  -1    6.66    0.36 
  -4   9   1    9.10    1.18 
   4   9  -1    7.07    0.52 
   4   9  -1    7.65    1.02 
   4   9  -1    5.05    0.49 
  -3  -9   1    0.17    0.18 
   3  -9  -1    0.03    0.35 
   3  -9  -1    0.29    0.18 
   3  -9  -1   -0.02    0.16 
   3  -9  -1    0.26    0.52 
  -3  -9   1    0.95    0.47 
   3   9  -1    0.30    0.18 
  -3   9   1   -0.19    0.46 
  -3   9   1    0.13    0.15 
   3   9  -1   -0.25    0.41 
  -2  -9   1    5.36    0.35 
   2  -9  -1    5.33    0.45 
   2  -9  -1    5.79    0.90 
   2  -9  -1    5.69    0.72 
  -2  -9   1    6.62    0.81 
  -2   9   1    6.31    0.43 
  -2   9   1    5.71    0.88 
   2   9  -1    5.30    0.87 
   2   9  -1    5.99    0.34 
  -1  -9   1    1.61    0.24 
  -1  -9   1    1.06    0.40 
   1  -9  -1    1.17    0.40 
   1  -9  -1    1.66    0.34 
  -1   9   1    1.00    0.30 
   1   9  -1    1.25    0.20 
   1   9  -1    1.54    0.52 
  -1   9   1    2.07    0.63 
   0  -9  -1   48.06    1.75 
   0  -9   1   47.75    1.54 
   0  -9   1   46.82    1.76 
   0  -9  -1   46.12    1.71 
   0   9   1   48.99    2.11 
   0   9  -1   50.19    1.54 
   0   9   1   51.20    1.76 
   0   9  -1   44.90    2.09 
   1  -9   1   27.20    1.15 
  -1  -9  -1   30.52    1.34 
  -1  -9  -1   29.64    1.25 
   1  -9   1   30.25    1.24 
  -1   9  -1   27.99    1.15 
   1   9   1   27.77    1.50 
  -1   9  -1   28.34    1.62 
   1   9   1   27.46    1.18 
   2  -9   1    2.22    0.46 
   2  -9   1    2.14    0.41 
   2  -9   1    1.74    0.36 
  -2  -9  -1    1.77    0.51 
  -2  -9  -1    1.66    0.38 
  -2   9  -1    1.74    0.36 
   2   9   1    1.36    0.35 
   2   9   1    1.98    0.57 
  -2   9  -1    0.95    0.49 
   3  -9   1    6.49    0.54 
  -3  -9  -1    7.50    0.90 
   3  -9   1    5.89    0.55 
  -3  -9  -1    5.67    0.64 
   3  -9   1    6.65    0.80 
   3  -9   1    5.80    0.94 
   3   9   1    5.85    0.83 
  -3   9  -1    5.25    0.93 
  -4  -9  -1    1.05    0.53 
  -4  -9  -1    0.77    0.36 
   4  -9   1    1.03    0.60 
   4  -9   1    0.86    0.32 
   4  -9   1    1.05    0.31 
   4  -9   1    1.37    0.53 
   4   9   1    1.06    0.50 
  -4   9  -1    0.54    0.53 
   5  -9   1   10.52    0.81 
   5  -9   1   10.08    0.99 
   5  -9   1    8.42    1.22 
   5  -9   1    7.58    0.64 
  -5  -9  -1    8.14    0.83 
  -5  -9  -1    7.96    1.06 
  -5   9  -1    9.08    0.67 
   5   9   1    9.10    1.06 
  -5   9  -1    6.95    1.12 
   6  -9   1   29.99    1.35 
  -6  -9  -1   32.93    1.63 
   6  -9   1   34.98    2.05 
  -6  -9  -1   29.91    1.83 
   6  -9   1   31.59    1.84 
   6   9   1   33.16    1.75 
  -6   9  -1   33.88    1.41 
  -7  -9  -1   -0.19    0.37 
   7  -9   1    0.36    0.47 
   7  -9   1    0.23    0.62 
  -7  -9  -1   -0.38    0.43 
   7   9   1    0.95    0.51 
  -7   9  -1    0.56    0.34 
   7   9   1    0.41    0.48 
   8  -9   1    2.78    0.99 
   8  -9   1    4.54    0.94 
  -8  -9  -1    3.25    0.92 
  -8  -9  -1    3.51    0.80 
   8   9   1    4.12    0.90 
   8   9   1    4.46    0.85 
  -8   9  -1    3.32    0.59 
   9  -9   1    5.98    1.19 
  -9  -9  -1    7.28    1.14 
  -9  -9  -1    5.23    1.15 
   9  -9   1    5.17    1.23 
  -9   9  -1    5.43    0.79 
   9   9   1    4.60    0.98 
   9   9   1    6.31    1.14 
  10  -9   1   16.19    1.95 
 -10  -9  -1   11.65    1.45 
  10  -9   1   13.80    1.84 
 -10  -9  -1   11.21    1.61 
  10   9   1   15.13    1.67 
  10   9   1    9.78    1.39 
 -11  -9  -1    1.52    0.98 
  11  -9   1    0.91    0.95 
  11  -9   1   -0.43    0.86 
 -11  -9  -1    1.43    0.76 
  11   9   1    0.21    0.77 
  11   9   1    0.28    0.65 
 -12  -9  -1    0.44    0.82 
  12  -9   1    1.36    1.07 
  12  -9   1   -0.92    0.85 
 -12  -9  -1    1.88    0.92 
  12   9   1    1.14    0.85 
  12   9   1    0.25    0.65 
 -12 -10   1    1.22    0.94 
  12 -10  -1   -0.58    0.91 
  12 -10  -1   -0.13    1.01 
  12  10  -1    1.42    0.68 
  12  10  -1    1.17    0.90 
  11 -10  -1    0.70    0.93 
  11 -10  -1    2.94    1.28 
 -11 -10   1    2.50    1.00 
  11  10  -1    1.40    0.70 
  11  10  -1    2.47    0.99 
  10 -10  -1    5.01    1.30 
 -10 -10   1    5.38    1.14 
  10 -10  -1    2.78    1.09 
  10  10  -1    3.40    1.03 
  10  10  -1    5.79    1.01 
  -9 -10   1   -0.72    0.62 
   9 -10  -1   -0.72    0.61 
   9 -10  -1   -1.10    0.66 
   9  10  -1   -0.34    0.42 
   9  10  -1    0.81    0.82 
   8 -10  -1   -0.05    0.64 
   8 -10  -1    0.57    0.68 
  -8 -10   1    0.56    0.69 
   8  10  -1    0.30    0.38 
   8  10  -1    0.42    0.63 
   7 -10  -1   10.47    1.46 
   7 -10  -1   12.60    1.21 
  -7 -10   1   11.23    1.40 
  -7 -10   1   11.25    0.94 
   7 -10  -1   12.02    0.60 
   7  10  -1   12.42    1.50 
   7  10  -1   12.24    0.96 
  -6 -10   1    0.75    0.58 
  -6 -10   1    0.79    0.38 
   6 -10  -1    0.99    0.50 
   6 -10  -1    1.14    0.20 
   6 -10  -1    2.19    0.80 
   6 -10  -1    1.19    0.21 
   6  10  -1    1.34    0.63 
   6  10  -1    2.27    0.47 
  -5 -10   1    1.07    0.35 
   5 -10  -1    0.78    0.17 
   5 -10  -1    0.28    0.58 
   5 -10  -1    0.84    0.19 
   5 -10  -1    1.60    0.58 
  -5 -10   1    1.31    0.52 
   5  10  -1    1.00    0.36 
   5  10  -1    1.33    0.62 
   4 -10  -1   12.79    0.55 
  -4 -10   1   11.86    0.68 
   4 -10  -1   13.03    1.46 
   4 -10  -1   12.34    1.05 
  -4 -10   1   12.71    1.11 
   4 -10  -1   11.91    0.52 
   4  10  -1   12.72    0.71 
  -4  10   1   12.11    1.23 
   4  10  -1   12.77    0.69 
   4  10  -1   12.20    1.14 
   3 -10  -1    1.93    0.30 
   3 -10  -1    1.51    0.49 
  -3 -10   1    1.12    0.54 
   3 -10  -1    1.73    0.27 
   3 -10  -1    1.40    0.64 
  -3 -10   1    1.90    0.27 
  -3  10   1    2.03    0.28 
   3  10  -1    1.56    0.26 
   3  10  -1    2.88    0.73 
  -3  10   1    2.37    0.75 
   2 -10  -1    1.04    0.46 
  -2 -10   1    1.04    0.21 
   2 -10  -1    0.72    0.44 
   2 -10  -1    1.59    0.32 
  -2 -10   1    1.06    0.49 
   2  10  -1    1.37    0.22 
  -2  10   1    1.10    0.27 
  -2  10   1    0.79    0.48 
   2  10  -1    1.49    0.60 
   1 -10  -1    5.05    0.64 
  -1 -10   1    4.97    0.38 
  -1 -10   1    4.16    0.64 
   1 -10  -1    6.24    0.59 
  -1  10   1    5.22    0.50 
  -1  10   1    5.92    0.93 
   1  10  -1    4.42    0.34 
   1  10  -1    5.78    0.90 
   0 -10  -1   -0.30    0.30 
   0 -10   1    0.25    0.33 
   0 -10  -1   -0.02    0.30 
   0 -10   1    0.33    0.22 
   0  10   1    0.34    0.40 
   0  10  -1    0.63    0.54 
   0  10  -1    0.05    0.20 
   1 -10   1    6.01    0.54 
  -1 -10  -1    5.71    0.63 
  -1 -10  -1    5.32    0.69 
   1 -10   1    6.19    0.65 
  -1  10  -1    5.68    0.54 
   1  10   1    6.03    0.68 
  -1  10  -1    5.12    0.91 
   1  10   1    6.30    0.90 
   2 -10   1    1.15    0.35 
  -2 -10  -1    1.42    0.47 
  -2 -10  -1    1.93    0.40 
   2 -10   1    1.61    0.42 
   2  10   1    1.78    0.58 
  -2  10  -1    1.02    0.52 
   3 -10   1    4.95    0.62 
   3 -10   1    4.74    0.53 
  -3 -10  -1    5.09    0.80 
   3 -10   1    4.77    0.68 
  -3 -10  -1    4.30    0.58 
   3 -10   1    3.34    0.84 
  -3  10  -1    3.48    0.83 
   3  10   1    4.82    0.83 
  -4 -10  -1   30.08    1.71 
   4 -10   1   31.06    1.62 
   4 -10   1   30.87    1.31 
   4 -10   1   33.57    1.91 
  -4 -10  -1   33.50    1.49 
   4 -10   1   30.37    1.26 
  -4  10  -1   33.22    1.91 
   4  10   1   31.20    1.69 
   5 -10   1   17.03    0.92 
  -5 -10  -1   18.92    1.16 
  -5 -10  -1   18.94    1.39 
   5 -10   1   15.41    1.37 
   5 -10   1   17.13    1.29 
   5  10   1   18.32    1.35 
  -5  10  -1   19.45    1.48 
   6 -10   1    8.98    0.71 
   6 -10   1    8.37    1.29 
  -6 -10  -1    9.71    0.92 
  -6 -10  -1    6.94    1.11 
   6 -10   1    8.57    1.15 
  -6  10  -1    8.53    0.69 
   6  10   1    9.61    1.21 
   7 -10   1    8.55    1.22 
  -7 -10  -1    9.16    1.05 
  -7 -10  -1    7.85    1.22 
   7 -10   1    8.14    1.34 
   7 -10   1    8.40    0.75 
   7  10   1    7.30    0.98 
   7  10   1    9.04    1.19 
  -7  10  -1    7.87    0.73 
   8 -10   1    0.44    0.38 
  -8 -10  -1    0.23    0.68 
  -8 -10  -1    0.70    0.57 
   8 -10   1   -0.88    0.57 
   8 -10   1   -0.82    0.54 
  -8  10  -1    0.31    0.36 
   8  10   1    0.40    0.62 
   8  10   1   -0.24    0.44 
   9 -10   1    4.54    1.14 
  -9 -10  -1    6.39    1.26 
  -9 -10  -1    5.49    1.05 
   9 -10   1    8.31    1.48 
   9  10   1    5.03    1.01 
   9  10   1    6.22    1.17 
 -10 -10  -1    1.69    0.99 
 -10 -10  -1    3.47    0.88 
  10 -10   1    3.95    1.24 
  10 -10   1    5.29    1.26 
  10  10   1    4.02    0.95 
  10  10   1    2.89    0.93 
 -11 -10  -1    1.83    0.84 
 -11 -10  -1   -0.01    0.86 
  11 -10   1    1.39    1.04 
  11 -10   1    2.53    1.08 
  11  10   1    1.96    0.78 
  11  10   1    1.37    0.92 
 -12 -10  -1   -0.31    0.72 
  12 -10   1    0.77    1.05 
 -12 -10  -1    1.16    0.78 
  12 -10   1    0.85    0.76 
  12  10   1    0.96    0.75 
  12 -11  -1    0.61    0.99 
 -12 -11   1    0.93    0.80 
  12 -11  -1   -0.18    1.00 
  12  11  -1    3.02    1.19 
  11 -11  -1    1.17    0.79 
  11 -11  -1   -0.85    0.87 
 -11 -11   1    0.50    0.92 
  11  11  -1   -0.44    0.81 
  11  11  -1   -0.32    0.45 
  10 -11  -1    1.35    0.95 
 -10 -11   1    1.00    0.87 
  10 -11  -1    0.85    0.85 
  10  11  -1    0.94    0.80 
  10  11  -1    0.18    0.50 
   9 -11  -1    1.74    0.91 
  -9 -11   1   -0.76    0.62 
   9 -11  -1    0.09    0.77 
   9  11  -1   -0.35    0.64 
   9  11  -1    0.03    0.48 
   8 -11  -1    3.28    1.08 
  -8 -11   1    5.82    1.18 
   8 -11  -1    2.91    0.94 
   8  11  -1    3.87    0.72 
   8  11  -1    5.54    1.10 
  -7 -11   1    1.05    0.73 
   7 -11  -1    0.01    0.66 
  -7 -11   1    0.37    0.41 
   7 -11  -1    0.29    0.58 
   7  11  -1    0.24    0.33 
   7  11  -1    0.43    0.65 
  -6 -11   1    1.34    0.69 
   6 -11  -1    3.26    0.90 
   6 -11  -1    1.29    0.20 
  -6 -11   1    1.50    0.44 
   6 -11  -1    0.46    0.61 
   6  11  -1    0.67    0.61 
   6  11  -1    0.71    0.38 
   5 -11  -1   10.30    0.47 
   5 -11  -1   10.39    0.46 
   5 -11  -1   10.88    1.23 
   5 -11  -1   11.42    1.40 
  -5 -11   1   11.06    0.73 
  -5 -11   1   12.33    1.19 
   5  11  -1   10.03    0.70 
   5  11  -1   12.51    1.24 
   4 -11  -1   -0.14    0.38 
   4 -11  -1    0.42    0.48 
  -4 -11   1    0.46    0.49 
   4 -11  -1   -0.13    0.16 
  -4 -11   1    0.17    0.23 
   4 -11  -1   -0.27    0.14 
   4  11  -1    0.00    0.52 
  -4  11   1    0.20    0.45 
   4  11  -1   -0.05    0.19 
   4  11  -1   -0.01    0.20 
  -3 -11   1    5.23    0.80 
  -3 -11   1    3.67    0.36 
   3 -11  -1    4.01    0.90 
   3 -11  -1    4.29    0.44 
   3 -11  -1    4.08    0.43 
   3 -11  -1    3.98    0.69 
   3  11  -1    3.72    0.85 
   3  11  -1    4.23    0.36 
  -3  11   1    4.25    0.37 
  -3  11   1    4.56    0.97 
   2 -11  -1    5.69    0.72 
   2 -11  -1    5.27    0.54 
  -2 -11   1    4.41    0.35 
   2 -11  -1    3.09    0.80 
  -2 -11   1    4.41    0.74 
   2  11  -1    4.47    0.33 
  -2  11   1    3.98    0.46 
   2  11  -1    4.71    0.91 
  -2  11   1    4.51    0.91 
  -1 -11   1   24.06    0.94 
  -1 -11   1   27.63    1.39 
   1 -11  -1   23.57    1.25 
   1 -11  -1   25.56    1.18 
   1  11  -1   26.27    0.92 
   1  11  -1   25.65    1.64 
  -1  11   1   28.92    1.69 
   0 -11   1   28.31    1.36 
   0 -11  -1   30.26    1.37 
   0 -11  -1   28.61    1.32 
   0 -11   1   29.96    1.15 
   0  11  -1   26.84    1.73 
   0  11  -1   28.58    1.11 
   0  11   1   26.51    1.65 
   1 -11   1    0.73    0.31 
  -1 -11  -1    0.25    0.31 
   1 -11   1    0.43    0.29 
  -1 -11  -1    0.07    0.34 
   1  11   1    1.99    0.66 
  -1  11  -1    0.54    0.32 
  -1  11  -1    0.64    0.56 
   2 -11   1    7.88    0.72 
   2 -11   1    7.77    0.68 
  -2 -11  -1    8.75    0.87 
  -2 -11  -1    7.06    0.66 
  -2  11  -1    7.95    1.11 
   2  11   1    8.81    1.08 
   3 -11   1   11.64    0.75 
   3 -11   1   10.29    0.89 
   3 -11   1   12.52    1.25 
  -3 -11  -1   11.76    1.06 
  -3 -11  -1   10.95    0.81 
  -3  11  -1   13.65    1.30 
   3  11   1   11.85    1.14 
  -4 -11  -1    2.32    0.70 
   4 -11   1    1.96    0.78 
   4 -11   1    3.79    0.73 
  -4 -11  -1    3.04    0.54 
   4 -11   1    2.45    0.44 
   4  11   1    3.65    0.84 
  -4  11  -1    2.57    0.81 
   5 -11   1    4.36    0.53 
  -5 -11  -1    2.45    0.73 
  -5 -11  -1    4.28    0.68 
   5 -11   1    4.79    0.84 
   5 -11   1    6.09    1.13 
  -5  11  -1    2.93    0.90 
   5  11   1    3.20    0.77 
   6 -11   1    7.26    0.67 
  -6 -11  -1   10.06    1.27 
  -6 -11  -1    9.80    0.93 
   6 -11   1   10.84    1.27 
   6 -11   1    9.48    1.41 
   6  11   1   10.25    1.31 
  -7 -11  -1    7.99    1.20 
   7 -11   1    8.43    1.37 
  -7 -11  -1    7.78    1.02 
   7 -11   1    8.44    0.75 
   7 -11   1    7.97    1.24 
   7  11   1   10.44    1.14 
   7  11   1    8.31    1.20 
  -7  11  -1    8.41    0.75 
   8 -11   1    2.90    1.06 
  -8 -11  -1    1.94    0.89 
   8 -11   1    0.24    0.68 
  -8 -11  -1    2.99    0.74 
   8  11   1    1.95    0.84 
   8  11   1    2.29    0.66 
  -9 -11  -1    2.15    0.72 
   9 -11   1    2.53    0.98 
  -9 -11  -1    2.00    0.95 
   9 -11   1    3.63    1.15 
   9  11   1    1.62    0.67 
   9  11   1    1.79    0.78 
  10 -11   1   -0.03    0.86 
 -10 -11  -1   -0.55    0.78 
  10 -11   1    0.45    0.76 
 -10 -11  -1    0.11    0.58 
  10  11   1    0.00    0.58 
  10  11   1    0.05    0.63 
 -11 -11  -1    6.52    1.45 
 -11 -11  -1    5.99    1.16 
  11 -11   1    4.22    1.27 
  11 -11   1    7.49    1.62 
  11  11   1    5.55    1.28 
  11  11   1    4.67    1.02 
 -11 -12   1    0.24    0.85 
  11 -12  -1    0.04    0.80 
  11 -12  -1   -0.08    0.96 
  11  12  -1   -0.29    0.74 
  10 -12  -1    0.84    1.06 
 -10 -12   1    0.30    0.84 
  10 -12  -1    0.99    0.92 
  10  12  -1   -0.46    0.70 
   9 -12  -1   11.14    1.74 
   9 -12  -1    9.67    1.54 
  -9 -12   1    8.48    1.37 
   9  12  -1   12.12    1.16 
   9  12  -1   10.17    1.51 
   8 -12  -1    5.61    1.23 
  -8 -12   1    7.10    1.30 
   8 -12  -1    7.46    1.28 
   8  12  -1    7.52    0.92 
   8  12  -1    5.59    1.16 
   7 -12  -1    8.00    1.35 
  -7 -12   1    7.08    1.22 
   7 -12  -1    7.73    1.24 
  -7 -12   1    6.24    0.79 
   7  12  -1    6.70    1.21 
   7  12  -1    6.63    0.80 
  -6 -12   1    5.34    0.66 
  -6 -12   1    5.14    1.03 
   6 -12  -1    5.90    1.18 
   6 -12  -1    5.85    1.04 
   6  12  -1    6.60    1.23 
   6  12  -1    6.44    0.70 
   5 -12  -1    4.31    0.93 
  -5 -12   1    4.63    0.91 
   5 -12  -1    3.57    0.82 
   5 -12  -1    2.96    0.29 
   5 -12  -1    3.73    0.36 
  -5 -12   1    4.15    0.52 
   5  12  -1    4.33    1.01 
   5  12  -1    3.61    0.48 
   5  12  -1    4.30    0.59 
  -5  12   1    3.00    0.86 
   4 -12  -1    0.69    0.25 
   4 -12  -1    0.20    0.46 
  -4 -12   1    0.69    0.26 
   4 -12  -1    0.39    0.21 
  -4 -12   1    0.41    0.53 
   4 -12  -1    0.34    0.46 
   4  12  -1    0.55    0.23 
  -4  12   1   -0.28    0.41 
   4  12  -1    1.29    0.64 
   4  12  -1    0.41    0.24 
   3 -12  -1   -0.33    0.21 
  -3 -12   1    0.27    0.47 
   3 -12  -1    0.19    0.24 
   3 -12  -1   -0.09    0.51 
   3 -12  -1   -0.38    0.38 
  -3 -12   1    0.03    0.18 
  -3  12   1    1.24    0.70 
   3  12  -1   -0.07    0.15 
  -3  12   1    0.05    0.20 
   3  12  -1   -0.47    0.48 
   2 -12  -1    1.32    0.37 
   2 -12  -1    1.31    0.43 
  -2 -12   1    1.19    0.50 
  -2 -12   1    1.08    0.22 
   2 -12  -1    0.64    0.55 
   2  12  -1    1.23    0.21 
   2  12  -1    0.70    0.60 
  -2  12   1    1.49    0.70 
  -2  12   1    1.48    0.34 
  -1 -12   1    8.47    0.84 
   1 -12  -1   10.28    0.79 
  -1 -12   1    8.71    0.55 
   1 -12  -1    7.71    0.78 
   1  12  -1    8.75    0.50 
  -1  12   1    9.37    1.24 
   1  12  -1    8.32    1.15 
   0 -12   1   15.67    1.03 
   0 -12  -1   16.27    0.98 
   0 -12  -1   15.16    1.03 
   0 -12   1   15.83    0.82 
   0  12   1   13.77    1.28 
   0  12  -1   17.20    0.81 
   0  12  -1   15.78    1.32 
  -1 -12  -1    2.29    0.58 
   1 -12   1    2.69    0.50 
   1 -12   1    2.30    0.45 
  -1 -12  -1    2.77    0.50 
   1  12   1    2.05    0.69 
  -1  12  -1    2.77    0.84 
   2 -12   1    1.41    0.43 
   2 -12   1    0.31    0.32 
  -2 -12  -1    0.46    0.46 
  -2 -12  -1    0.26    0.32 
  -2  12  -1    1.82    0.75 
   2  12   1    0.81    0.56 
  -3 -12  -1    0.27    0.32 
  -3 -12  -1   -0.40    0.38 
   3 -12   1    0.64    0.51 
   3 -12   1    0.15    0.27 
   3 -12   1   -0.12    0.32 
   3  12   1    0.41    0.48 
  -3  12  -1    0.86    0.57 
  -4 -12  -1    0.26    0.53 
   4 -12   1    0.18    0.38 
   4 -12   1   -0.43    0.51 
  -4 -12  -1   -0.12    0.34 
   4 -12   1   -0.02    0.26 
   4  12   1    0.86    0.62 
  -4  12  -1    0.13    0.61 
  -5 -12  -1   23.91    1.65 
   5 -12   1   20.12    1.46 
   5 -12   1   20.84    1.68 
   5 -12   1   22.02    1.07 
  -5 -12  -1   21.42    1.26 
   5  12   1   20.98    1.52 
  -5  12  -1   21.97    1.71 
   6 -12   1    6.65    1.22 
  -6 -12  -1    5.96    0.81 
   6 -12   1    6.56    1.07 
  -6 -12  -1    5.29    1.06 
   6 -12   1    4.84    0.59 
  -6  12  -1    2.50    0.86 
   6  12   1    5.06    1.04 
   7 -12   1   18.59    1.79 
  -7 -12  -1   16.83    1.61 
   7 -12   1   20.44    1.66 
  -7 -12  -1   18.01    1.34 
   7  12   1   20.08    1.65 
   7  12   1   21.53    1.40 
  -8 -12  -1    0.61    0.57 
   8 -12   1   -0.27    0.62 
   8 -12   1   -0.07    0.76 
  -8 -12  -1    0.69    0.76 
   8  12   1    1.40    0.77 
   8  12   1    0.54    0.48 
   9 -12   1    2.73    1.02 
  -9 -12  -1    0.97    0.73 
  -9 -12  -1    1.50    0.72 
   9 -12   1    1.67    1.07 
   9  12   1    0.40    0.64 
   9  12   1    0.80    0.62 
  10 -12   1    1.01    0.88 
  10 -12   1    1.24    1.00 
 -10 -12  -1   -0.15    0.68 
 -10 -12  -1   -0.78    0.46 
  10  12   1    0.09    0.65 
  10  12   1    1.16    0.65 
  11 -12   1    0.34    0.94 
 -11 -12  -1    1.26    0.84 
  11 -12   1    3.54    1.25 
 -11 -12  -1    0.51    0.69 
  11  12   1    0.43    0.87 
  11  12   1    0.88    0.65 
  11 -13  -1    0.97    0.99 
  11 -13  -1   -0.32    0.89 
 -11 -13   1    1.84    1.07 
  11  13  -1    0.63    0.94 
 -10 -13   1    0.75    1.00 
  10 -13  -1    0.86    1.04 
  10 -13  -1   -0.37    0.73 
  10  13  -1    0.23    0.76 
   9 -13  -1    0.24    0.83 
  -9 -13   1   -0.91    0.66 
   9 -13  -1    0.58    0.82 
   9  13  -1    0.41    0.82 
   8 -13  -1    3.10    1.16 
  -8 -13   1    1.57    0.92 
   8 -13  -1    1.19    0.81 
   8  13  -1    3.09    0.96 
   7 -13  -1    0.72    0.71 
  -7 -13   1   -0.11    0.44 
   7 -13  -1   -0.98    0.60 
  -7 -13   1    0.59    0.71 
   7  13  -1   -0.49    0.63 
   7  13  -1    0.10    0.37 
   6 -13  -1    0.02    0.56 
  -6 -13   1   -1.03    0.52 
  -6 -13   1    0.16    0.32 
   6 -13  -1    1.19    0.79 
   6  13  -1   -0.65    0.55 
   6  13  -1    0.18    0.30 
   5 -13  -1    0.30    0.58 
  -5 -13   1   -0.29    0.55 
   5 -13  -1    0.89    0.57 
  -5 -13   1    0.47    0.29 
  -5  13   1    0.51    0.58 
   5  13  -1    0.23    0.24 
   5  13  -1    1.54    0.77 
  -4 -13   1    0.85    0.26 
   4 -13  -1    0.47    0.25 
   4 -13  -1    0.67    0.63 
   4 -13  -1    0.10    0.44 
  -4 -13   1    0.13    0.54 
   4  13  -1   -0.07    0.56 
   4  13  -1    0.56    0.23 
   4  13  -1    0.01    0.31 
  -4  13   1    1.22    0.76 
   3 -13  -1    0.24    0.45 
   3 -13  -1    0.65    0.30 
  -3 -13   1    0.54    0.21 
   3 -13  -1    0.76    0.61 
  -3 -13   1    0.47    0.49 
   3 -13  -1    0.72    0.31 
  -3  13   1    0.96    0.73 
   3  13  -1    0.81    0.21 
  -3  13   1    0.51    0.27 
   3  13  -1    0.02    0.57 
   2 -13  -1   -0.13    0.29 
  -2 -13   1    0.13    0.48 
  -2 -13   1    0.06    0.18 
   2 -13  -1   -0.18    0.50 
   2 -13  -1   -0.29    0.37 
   2  13  -1    0.07    0.58 
   2  13  -1   -0.07    0.14 
  -2  13   1   -0.04    0.56 
  -1 -13   1   11.24    1.04 
   1 -13  -1   10.21    0.82 
   1 -13  -1    9.59    0.87 
  -1 -13   1   11.10    0.62 
   1  13  -1   11.50    1.45 
   1  13  -1   10.38    0.57 
  -1  13   1   12.87    1.30 
   0 -13  -1    1.97    0.47 
   0 -13  -1    2.59    0.58 
   0 -13   1    1.63    0.37 
   0 -13   1    2.07    0.56 
   0  13  -1    0.96    0.72 
   0  13  -1    1.50    0.33 
   0  13   1    2.34    0.79 
  -1 -13  -1    0.31    0.39 
  -1 -13  -1    0.09    0.31 
   1 -13   1   -0.15    0.28 
   1 -13   1   -0.16    0.31 
   1  13   1   -0.03    0.52 
  -1  13  -1    0.39    0.49 
  -2 -13  -1    9.82    1.11 
   2 -13   1    9.14    0.80 
   2 -13   1    8.43    0.74 
  -2 -13  -1    8.85    0.75 
   2  13   1    9.04    1.23 
  -2  13  -1    7.67    1.28 
   3 -13   1    1.25    0.41 
  -3 -13  -1    1.59    0.63 
   3 -13   1    1.19    0.50 
   3 -13   1    2.50    0.75 
  -3 -13  -1    1.07    0.42 
   3  13   1    1.86    0.74 
  -3  13  -1    1.90    0.71 
  -4 -13  -1    5.73    0.73 
   4 -13   1    5.94    0.66 
   4 -13   1    6.01    0.94 
  -4 -13  -1    6.87    1.06 
   4 -13   1    6.42    1.22 
  -4  13  -1    4.78    1.13 
   4  13   1    6.13    1.10 
   5 -13   1   37.52    2.02 
   5 -13   1   37.94    2.44 
  -5 -13  -1   42.88    2.26 
   5 -13   1   36.91    1.52 
  -5 -13  -1   38.06    1.74 
   5  13   1   38.95    2.17 
  -5  13  -1   42.12    2.55 
  -6 -13  -1   -0.14    0.39 
   6 -13   1    1.45    0.65 
   6 -13   1   -0.35    0.74 
  -6 -13  -1    0.47    0.67 
   6 -13   1    0.55    0.39 
   6  13   1    0.71    0.63 
  -6  13  -1    0.55    0.78 
  -7 -13  -1    6.23    0.90 
   7 -13   1    6.22    1.14 
   7 -13   1    5.32    1.31 
  -7 -13  -1    6.55    1.26 
   7  13   1    5.75    0.88 
   7  13   1    6.40    1.16 
   8 -13   1   -0.20    0.67 
  -8 -13  -1    0.08    0.72 
   8 -13   1    1.74    1.00 
  -8 -13  -1    1.02    0.56 
   8  13   1    1.14    0.57 
   8  13   1    1.10    0.75 
  -9 -13  -1    0.30    0.63 
   9 -13   1   -0.60    0.72 
   9 -13   1    0.90    1.03 
  -9 -13  -1    0.68    0.89 
   9  13   1    0.87    0.61 
   9  13   1   -0.79    0.62 
  10 -13   1   -0.23    0.82 
  10 -13   1    0.46    0.97 
 -10 -13  -1    0.56    0.90 
  10  13   1    1.44    0.86 
  11 -13   1   -0.38    0.95 
 -11 -13  -1    0.18    0.97 
  11 -13   1   -0.84    0.78 
  10 -14  -1    0.62    0.85 
  10 -14  -1    0.01    0.97 
 -10 -14   1    0.16    0.88 
  10  14  -1   -0.03    0.71 
  -9 -14   1   -0.59    0.82 
   9 -14  -1    0.67    0.80 
   9 -14  -1    0.81    1.05 
   9  14  -1    0.16    0.77 
   8 -14  -1    3.58    1.08 
  -8 -14   1    4.91    1.26 
   8 -14  -1    4.62    1.35 
   8  14  -1    4.82    1.24 
  -7 -14   1   17.50    1.73 
   7 -14  -1   21.29    2.03 
   7 -14  -1   23.58    1.85 
   7  14  -1   20.47    1.85 
   6 -14  -1    0.38    0.67 
   6 -14  -1    0.67    0.74 
  -6 -14   1    1.20    0.77 
   6  14  -1    0.46    0.70 
   5 -14  -1    0.24    0.52 
  -5 -14   1   -0.16    0.57 
   5 -14  -1   -0.02    0.62 
  -5  14   1    0.80    0.79 
   5  14  -1    0.34    0.67 
   4 -14  -1    0.24    0.52 
   4 -14  -1    0.09    0.43 
   4 -14  -1    0.02    0.24 
  -4 -14   1   -0.24    0.38 
   4  14  -1    0.06    0.61 
  -4  14   1   -0.12    0.52 
   4  14  -1   -0.14    0.20 
   3 -14  -1    0.65    0.58 
   3 -14  -1    0.31    0.44 
  -3 -14   1    0.67    0.55 
   3 -14  -1    0.85    0.36 
  -3 -14   1    0.77    0.22 
   3  14  -1    1.03    0.74 
  -3  14   1   -0.41    0.60 
   2 -14  -1   -0.35    0.48 
  -2 -14   1    0.87    0.59 
  -2 -14   1    0.25    0.20 
   2 -14  -1   -0.17    0.30 
   2 -14  -1   -0.08    0.41 
   2  14  -1   -0.15    0.15 
   2  14  -1   -0.79    0.52 
  -2  14   1   -0.28    0.52 
  -1 -14   1    0.84    0.27 
   1 -14  -1    1.25    0.49 
   1 -14  -1    1.29    0.50 
  -1 -14   1    1.26    0.52 
   1  14  -1    0.66    0.67 
  -1  14   1    0.46    0.65 
   1  14  -1    1.07    0.25 
   0 -14   1    4.51    0.79 
   0 -14  -1    4.12    0.71 
   0 -14   1    4.79    0.56 
   0 -14  -1    4.76    0.67 
   0  14   1    5.54    1.10 
   0  14  -1    4.33    0.98 
   0  14  -1    3.33    0.46 
   1 -14   1    0.74    0.46 
  -1 -14  -1    0.52    0.46 
   1 -14   1    1.40    0.43 
  -1 -14  -1    1.64    0.44 
   1  14   1    0.84    0.60 
  -1  14  -1    1.03    0.75 
   2 -14   1    5.07    0.71 
   2 -14   1    4.84    0.67 
  -2 -14  -1    5.64    0.91 
  -2 -14  -1    5.36    0.66 
   2  14   1    4.08    1.00 
  -2  14  -1    2.76    0.86 
  -3 -14  -1    0.26    0.51 
   3 -14   1    0.52    0.44 
  -3 -14  -1    0.30    0.38 
   3 -14   1    0.06    0.32 
   3 -14   1    1.02    0.64 
   3  14   1    0.15    0.57 
  -3  14  -1    1.22    0.77 
   4 -14   1    1.48    0.61 
  -4 -14  -1    1.46    0.50 
   4 -14   1    0.15    0.55 
   4 -14   1    1.43    0.43 
  -4 -14  -1    0.67    0.65 
  -4  14  -1    3.11    0.94 
   4  14   1    1.23    0.72 
   5 -14   1    8.37    1.17 
   5 -14   1    8.50    1.41 
   5 -14   1    8.21    0.71 
  -5 -14  -1    8.75    0.89 
  -5 -14  -1    9.33    1.30 
  -5  14  -1    7.17    1.33 
   5  14   1    9.57    1.37 
   6 -14   1   33.50    2.04 
   6 -14   1   33.98    2.45 
  -6 -14  -1   37.11    2.26 
  -6 -14  -1   32.37    1.69 
  -6  14  -1   35.11    2.46 
   6  14   1   32.66    2.10 
   7 -14   1    5.03    1.21 
  -7 -14  -1    2.28    0.78 
   7 -14   1    3.69    1.01 
  -7 -14  -1    3.23    1.05 
   7  14   1    4.05    0.77 
   7  14   1    5.16    1.15 
   8 -14   1    1.13    0.89 
  -8 -14  -1    0.85    0.83 
   8 -14   1    0.59    0.75 
   8  14   1   -0.09    0.73 
   9 -14   1    1.15    1.10 
  -9 -14  -1    1.47    0.99 
   9 -14   1    0.67    0.84 
   9  14   1    1.03    0.79 
  10 -14   1    2.01    1.26 
 -10 -14  -1    0.98    1.04 
  10 -14   1   -0.54    0.73 
  10  14   1   -0.17    0.69 
  10 -15  -1    5.74    1.39 
 -10 -15   1    6.45    1.42 
  10 -15  -1    7.89    1.71 
  10  15  -1    7.77    1.56 
  -9 -15   1   -0.06    0.86 
   9 -15  -1    0.22    0.94 
   9 -15  -1    0.05    0.72 
   9  15  -1    0.80    0.87 
  -8 -15   1    8.27    1.47 
   8 -15  -1    7.34    1.48 
   8 -15  -1    8.13    1.42 
   8  15  -1    6.29    1.39 
   7 -15  -1   14.83    1.94 
   7 -15  -1   14.05    1.69 
  -7 -15   1   11.52    1.63 
   7  15  -1   14.40    1.90 
   6 -15  -1   13.49    1.75 
   6 -15  -1   14.35    1.46 
  -6 -15   1   12.97    1.60 
   6  15  -1   16.62    1.90 
   5 -15  -1    0.84    0.62 
  -5 -15   1   -0.52    0.58 
   5 -15  -1    0.30    0.53 
   5  15  -1   -0.19    0.66 
  -5  15   1    0.90    0.67 
   4 -15  -1   -0.41    0.58 
   4 -15  -1    0.55    0.58 
  -4 -15   1   -0.19    0.56 
   4  15  -1    1.08    0.74 
  -4  15   1   -0.52    0.62 
   3 -15  -1   -0.32    0.35 
   3 -15  -1    0.30    0.56 
  -3 -15   1   -0.18    0.52 
   3 -15  -1   -0.39    0.30 
   3  15  -1   -0.15    0.60 
  -3  15   1   -1.09    0.58 
   2 -15  -1    5.72    1.07 
   2 -15  -1    8.45    1.00 
   2 -15  -1    8.83    0.82 
  -2 -15   1    8.60    1.15 
  -2  15   1    8.85    1.41 
   2  15  -1    9.77    1.44 
  -1 -15   1    0.20    0.45 
   1 -15  -1    0.11    0.39 
   1 -15  -1    0.02    0.45 
  -1 -15   1    0.01    0.22 
   1  15  -1    0.05    0.52 
  -1  15   1    0.27    0.65 
   0 -15  -1    0.10    0.36 
   0 -15   1    0.34    0.31 
   0 -15  -1    0.66    0.50 
   0 -15   1    1.06    0.53 
   0  15   1    0.70    0.67 
   0  15  -1    0.52    0.63 
   1 -15   1    4.85    0.76 
  -1 -15  -1    5.56    0.88 
  -1 -15  -1    4.90    0.67 
   1 -15   1    5.82    0.69 
  -1  15  -1    4.41    1.09 
   1  15   1    5.20    1.10 
  -2 -15  -1    0.03    0.32 
   2 -15   1   -0.38    0.34 
   2 -15   1    0.25    0.40 
  -2 -15  -1    0.25    0.57 
   2  15   1    0.84    0.68 
  -2  15  -1   -1.05    0.55 
   3 -15   1    6.36    0.88 
   3 -15   1    5.80    0.74 
   3 -15   1    7.52    1.30 
  -3 -15  -1    7.79    1.15 
  -3 -15  -1    6.87    0.77 
  -3  15  -1    5.32    1.23 
   3  15   1    7.48    1.24 
   4 -15   1    0.37    0.53 
   4 -15   1    1.27    0.61 
  -4 -15  -1   -0.38    0.57 
  -4 -15  -1    0.14    0.42 
   4 -15   1   -0.46    0.33 
  -4  15  -1   -0.50    0.50 
   4  15   1    0.85    0.78 
   5 -15   1   -0.41    0.75 
  -5 -15  -1    0.48    0.68 
   5 -15   1   -0.33    0.53 
   5  15   1    0.63    0.81 
  -5  15  -1   -0.87    0.70 
  -6 -15  -1   14.80    1.72 
   6 -15   1   13.18    1.93 
   6 -15   1   14.92    1.46 
   6  15   1   17.69    1.63 
  -6  15  -1   14.02    1.92 
  -7 -15  -1    0.44    0.77 
   7 -15   1   -0.19    0.57 
   7 -15   1    0.33    0.91 
   7  15   1    0.29    0.78 
   8 -15   1    4.46    1.35 
   8 -15   1    2.56    0.97 
  -8 -15  -1    5.29    1.31 
   8  15   1    4.80    1.16 
   9 -15   1    3.40    1.37 
  -9 -15  -1    3.52    1.23 
   9 -15   1    3.18    1.03 
   9  15   1    3.37    1.15 
   9 -16  -1    2.62    1.06 
  -9 -16   1    2.52    1.13 
   9 -16  -1    3.83    1.33 
   9  16  -1    4.10    1.21 
   8 -16  -1    0.37    0.85 
   8 -16  -1    0.05    0.85 
  -8 -16   1   -0.40    0.84 
   8  16  -1    0.59    0.83 
   7 -16  -1    0.28    0.82 
   7 -16  -1   -1.13    0.55 
  -7 -16   1    1.21    0.84 
   7  16  -1    2.44    0.98 
   6 -16  -1    2.12    1.01 
   6 -16  -1    1.90    0.82 
  -6 -16   1    4.51    1.09 
   6  16  -1    3.05    1.09 
   5 -16  -1    0.54    0.77 
  -5 -16   1    0.75    0.74 
   5 -16  -1    1.95    0.81 
   5  16  -1   -0.05    0.77 
  -5  16   1    2.11    1.03 
   4 -16  -1   11.39    1.33 
  -4 -16   1   15.38    1.49 
   4 -16  -1    8.06    1.38 
  -4  16   1   15.29    1.97 
   4  16  -1   12.74    1.70 
   3 -16  -1   -0.17    0.47 
  -3 -16   1    0.46    0.62 
   3 -16  -1    0.31    0.66 
  -3  16   1    0.25    0.71 
   3  16  -1    0.73    0.63 
   2 -16  -1    0.79    0.54 
   2 -16  -1    0.99    0.66 
   2 -16  -1    0.28    0.40 
  -2 -16   1    0.29    0.54 
   2  16  -1    0.57    0.74 
  -2  16   1    0.51    0.70 
   1 -16  -1    0.45    0.57 
   1 -16  -1    2.41    0.59 
  -1 -16   1    2.01    0.73 
   1 -16  -1    0.37    0.46 
   1  16  -1    2.73    1.01 
  -1  16   1    0.71    0.78 
   0 -16  -1   -0.28    0.47 
   0 -16   1    0.28    0.49 
   0 -16  -1   -0.28    0.32 
   0  16   1    0.28    0.63 
   0  16  -1   -0.14    0.49 
  -1 -16  -1    6.97    0.81 
  -1 -16  -1    7.28    1.05 
   1 -16   1    8.17    0.98 
   1 -16   1    7.97    0.84 
  -1  16  -1    8.07    1.41 
   1  16   1    6.72    1.27 
   2 -16   1    0.07    0.36 
  -2 -16  -1    0.51    0.46 
   2 -16   1    0.05    0.53 
   2 -16   1    0.97    0.52 
  -2 -16  -1    1.67    0.66 
  -2  16  -1    0.10    0.71 
   2  16   1    0.75    0.80 
  -3 -16  -1    2.63    0.85 
   3 -16   1    1.88    0.62 
   3 -16   1    1.38    0.86 
   3 -16   1    1.68    0.55 
  -3  16  -1    1.20    0.93 
   3  16   1    1.10    0.79 
   4 -16   1    2.06    0.97 
   4 -16   1    2.50    0.73 
  -4 -16  -1    2.25    0.88 
  -4  16  -1    2.47    1.05 
   4  16   1    1.84    0.91 
   5 -16   1    0.14    0.53 
   5 -16   1    0.31    0.92 
  -5 -16  -1   -0.18    0.65 
   5  16   1    0.86    0.73 
  -5  16  -1    0.98    0.96 
   6 -16   1    0.18    0.92 
   6 -16   1    1.79    0.79 
  -6 -16  -1    1.76    0.91 
   6  16   1    1.82    0.93 
  -6  16  -1    1.10    0.98 
   7 -16   1    2.10    0.98 
  -7 -16  -1    2.13    0.94 
   7 -16   1    1.52    0.87 
   7  16   1    1.54    0.94 
  -8 -16  -1    1.79    0.90 
   8 -16   1    1.56    0.90 
   8 -16   1    1.14    0.94 
   8  16   1    3.38    1.16 
   9 -16   1    1.56    1.10 
   9 -16   1    1.82    0.94 
  -9 -16  -1    0.38    0.89 
   9  16   1    1.29    0.97 
   8 -17  -1    0.19    0.95 
   8 -17  -1   -0.09    0.83 
  -8 -17   1   -0.29    0.56 
   8  17  -1    0.32    0.90 
  -7 -17   1    3.54    1.14 
   7 -17  -1    5.09    1.25 
   7 -17  -1    5.12    1.12 
   7  17  -1    7.11    1.55 
  -6 -17   1    1.20    0.94 
   6 -17  -1   -0.21    0.70 
   6 -17  -1   -0.41    0.55 
   6  17  -1   -0.04    0.73 
   5 -17  -1    0.47    0.65 
   5 -17  -1    0.32    0.72 
  -5 -17   1   -0.13    0.65 
   5  17  -1   -0.10    0.79 
  -5  17   1    1.98    1.08 
   4 -17  -1    2.22    0.91 
   4 -17  -1    2.48    0.79 
  -4 -17   1    3.51    0.94 
   4  17  -1    2.69    1.03 
  -4  17   1    4.18    1.30 
   3 -17  -1   -0.29    0.52 
   3 -17  -1    0.74    0.59 
  -3 -17   1    0.06    0.65 
  -3  17   1    1.23    0.88 
   3  17  -1    0.76    0.66 
   2 -17  -1    0.47    0.58 
  -2 -17   1   -0.58    0.62 
   2 -17  -1    0.87    0.57 
   2  17  -1    0.68    0.83 
  -2  17   1    0.90    0.82 
  -1 -17   1   -0.46    0.52 
   1 -17  -1    0.74    0.53 
   1 -17  -1    0.22    0.44 
   1 -17  -1   -0.01    0.45 
  -1  17   1    2.81    1.01 
   1  17  -1   -0.68    0.41 
   0 -17   1    2.79    0.81 
   0 -17  -1    2.15    0.72 
   0  17   1    1.36    0.87 
   0  17  -1    0.48    0.75 
  -1 -17  -1   -0.55    0.52 
   1 -17   1    0.59    0.53 
  -1  17  -1   -0.20    0.71 
   1  17   1    0.94    0.77 
  -2 -17  -1   15.32    1.39 
   2 -17   1   12.64    1.09 
   2 -17   1   11.22    1.69 
   2  17   1   14.87    1.80 
  -2  17  -1   16.56    2.04 
  -3 -17  -1    3.49    0.98 
   3 -17   1    4.32    0.81 
   3 -17   1    3.65    1.03 
  -3  17  -1    2.93    1.03 
   3  17   1    3.87    1.22 
   4 -17   1    5.00    1.31 
  -4 -17  -1    7.41    1.25 
   4 -17   1    6.63    1.02 
  -4  17  -1    6.45    1.47 
   4  17   1    7.27    1.37 
   5 -17   1    0.35    0.61 
   5 -17   1   -0.42    0.77 
  -5 -17  -1    0.54    0.78 
   5  17   1    0.40    0.78 
  -5  17  -1    0.38    0.92 
  -6 -17  -1   -0.26    0.71 
   6 -17   1    0.34    0.63 
   6 -17   1   -0.14    0.90 
   6  17   1    0.00    0.68 
  -6  17  -1   -0.21    0.87 
   7 -17   1   -0.38    0.91 
   7 -17   1   -0.73    0.56 
  -7 -17  -1    0.77    0.85 
   7  17   1    1.47    0.87 
  -8 -17  -1   -0.36    0.84 
   8 -17   1    0.63    0.97 
   8 -17   1    0.02    0.85 
   8  17   1    0.89    1.00 
   8 -18  -1    0.32    0.80 
  -8 -18   1    0.94    0.96 
   8 -18  -1   -0.21    0.98 
   8  18  -1   -0.29    0.84 
   7 -18  -1    0.52    0.94 
  -7 -18   1    0.52    0.92 
   7 -18  -1   -0.03    0.67 
   7  18  -1    1.59    0.98 
  -6 -18   1    0.61    0.84 
   6 -18  -1   -0.43    0.56 
   6 -18  -1   -0.32    0.76 
   6  18  -1   -0.58    0.73 
   5 -18  -1    2.38    0.82 
  -5 -18   1    1.04    0.84 
   5 -18  -1    1.28    0.86 
   5  18  -1    0.72    0.85 
  -5  18   1    2.15    1.18 
   4 -18  -1   -0.69    0.59 
  -4 -18   1    0.50    0.83 
   4 -18  -1    1.40    0.73 
   4  18  -1    1.01    0.93 
  -4  18   1    0.50    0.93 
   3 -18  -1    0.48    0.65 
   3 -18  -1    1.78    0.72 
  -3 -18   1    1.42    0.82 
   3  18  -1    1.44    0.97 
  -3  18   1    0.92    0.92 
  -2 -18   1   -0.35    0.54 
   2 -18  -1    0.43    0.54 
  -2  18   1    0.94    0.87 
   2  18  -1    1.00    0.92 
   1 -18  -1    1.20    0.68 
   1 -18  -1    0.94    0.63 
  -1 -18   1    0.62    0.65 
   1  18  -1    2.14    0.98 
  -1  18   1    0.75    0.85 
   0 -18  -1   -0.30    0.53 
   0 -18   1    0.14    0.75 
   0  18  -1   -1.44    0.67 
   0  18   1   -0.32    0.57 
   1 -18   1    3.56    0.85 
  -1 -18  -1    5.23    0.97 
  -1  18  -1    4.26    1.25 
   1  18   1    5.31    1.29 
  -2 -18  -1    0.32    0.62 
   2 -18   1   -0.19    0.68 
   2  18   1    0.51    0.82 
  -2  18  -1    1.79    1.04 
   3 -18   1    5.15    1.23 
  -3 -18  -1    4.26    1.00 
  -3  18  -1    4.25    1.28 
   3  18   1    5.43    1.28 
  -4 -18  -1    0.52    0.68 
   4 -18   1    0.86    0.89 
   4  18   1    0.51    0.87 
  -4  18  -1    0.51    0.96 
  -5 -18  -1    1.22    0.84 
   5 -18   1   -0.55    0.81 
  -5  18  -1   -0.34    0.88 
   5  18   1   -0.13    0.88 
   6 -18   1    0.05    0.67 
  -6 -18  -1    0.14    0.76 
   6 -18   1    0.41    0.99 
  -6  18  -1   -0.11    0.91 
   6  18   1    1.14    0.95 
   7 -18   1    2.94    1.34 
  -7 -18  -1    1.55    1.03 
   7 -18   1    2.26    0.93 
   7  18   1    2.40    1.05 
   7 -19  -1    0.91    0.96 
   7 -19  -1    0.78    0.92 
  -7 -19   1   -1.34    0.65 
   7  19  -1   -0.21    0.81 
  -6 -19   1    2.04    1.01 
   6 -19  -1    1.96    0.88 
   6 -19  -1    0.35    0.70 
  -6  19   1    3.82    1.31 
   6  19  -1    1.14    1.07 
  -5 -19   1    0.08    0.74 
   5 -19  -1    1.07    0.86 
  -5  19   1    1.53    1.13 
   5  19  -1   -0.55    0.84 
  -4 -19   1   -0.70    0.60 
   4 -19  -1   -0.37    0.61 
  -4  19   1   -0.46    0.87 
   4  19  -1    1.15    0.97 
   3 -19  -1   -0.01    0.57 
  -3 -19   1    1.09    0.89 
  -3  19   1    1.01    0.94 
   3  19  -1   -0.26    0.84 
  -2 -19   1    3.26    1.03 
   2 -19  -1    0.27    0.57 
  -2  19   1    2.21    1.15 
   2  19  -1    3.19    1.21 
  -1 -19   1   10.83    1.45 
  -1  19   1   12.82    1.90 
   1  19  -1   12.11    1.89 
   0 -19  -1    5.39    0.99 
   0 -19   1    6.68    1.13 
   0  19   1    4.72    1.33 
   0  19  -1    4.57    1.42 
  -1 -19  -1    1.81    0.75 
   1  19   1    2.37    1.08 
  -1  19  -1    2.58    1.15 
  -2 -19  -1    0.09    0.61 
   2 -19   1   -0.13    0.69 
  -2  19  -1    0.71    0.89 
   2  19   1   -0.98    0.65 
   3 -19   1   -0.17    0.72 
  -3 -19  -1   -0.13    0.66 
  -3  19  -1    1.01    0.96 
   3  19   1   -0.01    0.76 
   4 -19   1   -0.64    0.48 
  -4 -19  -1   -0.35    0.79 
  -4  19  -1    1.39    0.92 
   4  19   1   -0.44    0.77 
   5 -19   1   -0.65    0.74 
  -5 -19  -1    0.09    0.74 
   5  19   1   -0.08    0.89 
  -5  19  -1   -0.13    0.97 
   6 -19   1    0.52    1.02 
  -6 -19  -1    0.46    0.85 
  -6  19  -1    0.94    1.12 
   6  19   1    2.71    1.10 
   5 -20  -1    0.89    0.91 
  -5 -20   1    1.36    0.91 
   5  20  -1    0.77    0.92 
  -5  20   1    0.59    1.01 
   4 -20  -1    0.82    0.74 
  -4 -20   1    0.83    0.78 
  -4  20   1    1.01    1.07 
   4  20  -1    0.92    1.01 
  -3 -20   1    1.85    0.85 
   3 -20  -1   -0.05    0.77 
   3  20  -1   -0.22    0.88 
  -3  20   1    0.78    1.03 
  -2 -20   1    3.68    1.00 
   2 -20  -1    1.49    0.72 
   2  20  -1    1.48    1.10 
  -2  20   1    1.70    1.12 
  -1 -20   1   10.51    1.44 
  -1  20   1    7.55    1.62 
   1  20  -1    8.21    1.66 
   0 -20  -1    0.18    0.51 
   0  20   1    0.92    0.90 
   0  20  -1    2.08    1.18 
  -1 -20  -1    4.04    1.03 
   1  20   1    3.70    1.22 
  -1  20  -1    4.74    1.47 
  -2 -20  -1    2.06    0.86 
   2  20   1    1.62    1.00 
  -2  20  -1    2.13    1.11 
   3 -20   1    3.63    1.20 
  -3 -20  -1    3.15    0.98 
   3  20   1    4.52    1.36 
  -3  20  -1    1.80    1.20 
  -4 -20  -1    1.66    0.96 
   4 -20   1    1.32    1.00 
   4  20   1    0.67    1.07 
  -4  20  -1    2.17    1.28 
   5 -20   1   -0.92    0.72 
  -5 -20  -1    0.11    0.78 
  -5  20  -1    0.39    1.07 
   5  20   1   -0.97    0.91 
   4 -21  -1    0.59    0.76 
  -4 -21   1    3.35    1.10 
   4  21  -1    1.54    1.17 
  -4  21   1    3.23    1.43 
  -3 -21   1    0.12    0.79 
   3 -21  -1    1.16    0.79 
   3  21  -1    0.43    1.06 
  -3  21   1    2.06    1.16 
   2 -21  -1   -0.68    0.49 
  -2 -21   1    0.66    0.87 
   2  21  -1    0.81    1.07 
  -2  21   1    0.68    1.13 
  -1 -21   1   -1.06    1.03 
   1 -21  -1    0.06    0.51 
  -1  21   1    0.19    0.94 
   1  21  -1    0.11    0.95 
   0 -21  -1   -0.31    0.42 
   0  21  -1   -0.25    0.89 
   0  21   1   -1.07    0.82 
   1 -21   1    0.46    0.71 
  -1  21  -1    1.63    1.15 
   1  21   1    0.42    0.99 
   2 -21   1    0.33    0.71 
  -2 -21  -1   -0.25    0.80 
  -2  21  -1   -1.34    0.76 
   2  21   1   -1.45    0.74 
  -3 -21  -1    0.27    0.72 
   3 -21   1   -0.52    0.75 
   3  21   1    0.58    0.93 
  -3  21  -1    0.27    1.04 
  14   0  -2    1.05    1.07 
 -14   0   2    1.69    0.89 
  14   0  -2    0.73    0.76 
  13   0  -2    0.24    0.87 
 -13   0   2   -0.70    0.67 
  13   0  -2    1.23    0.90 
  12   0  -2    8.43    1.47 
  12   0  -2    7.22    1.48 
 -12   0   2    9.85    1.34 
  11   0  -2    0.21    0.76 
 -11   0   2   -0.05    0.49 
  11   0  -2    0.14    0.52 
  10   0  -2   20.23    1.66 
  10   0  -2   18.29    1.64 
 -10   0   2   18.89    1.37 
  -9   0   2   -1.15    0.35 
   9   0  -2   -0.23    0.49 
   9   0  -2   -0.76    0.37 
  -8   0   2    0.46    0.41 
   8   0  -2    0.13    0.54 
   8   0  -2    0.17    0.45 
   7   0  -2    0.34    0.36 
  -7   0   2    0.00    0.38 
   7   0  -2   -0.38    0.42 
   6   0  -2   49.24    2.09 
  -6   0   2   51.64    1.92 
   6   0  -2   46.41    2.11 
  -5   0   2   -0.36    0.22 
   5   0  -2    0.11    0.37 
   5   0  -2    0.37    0.40 
   4   0  -2   16.35    0.80 
   4   0  -2   16.80    0.96 
  -4   0   2   15.42    0.80 
   4   0  -2   14.93    0.93 
   3   0  -2   -0.23    0.23 
   3   0  -2   -0.04    0.29 
  -3   0   2    0.23    0.24 
  -3   0   2   -0.11    0.27 
  -3   0   2   -0.12    0.24 
   3   0  -2   -0.19    0.25 
   2   0  -2  140.57    3.76 
  -2   0   2  146.97    3.78 
  -2   0   2  138.48    3.87 
   2   0  -2  141.45    3.93 
   2   0  -2  142.44    3.88 
  -2   0   2  140.51    3.92 
  -1   0   2   -0.13    0.18 
   1   0  -2   -0.28    0.14 
   1   0  -2   -0.14    0.16 
   1   0  -2   -0.13    0.18 
  -1   0   2    0.16    0.16 
  -1   0   2    0.29    0.17 
  -1   0   2    0.00    0.13 
   0   0   2   43.49    1.38 
   0   0  -2   45.22    1.41 
   0   0  -2   43.57    1.38 
   0   0   2   44.94    1.41 
   0   0  -2   43.95    1.26 
   0   0   2   44.32    1.26 
  -1   0  -2   -0.51    0.23 
   1   0   2    0.12    0.12 
   1   0   2   -0.21    0.22 
  -1   0  -2   -0.06    0.12 
   1   0   2    0.01    0.24 
  -1   0  -2   -0.22    0.16 
   2   0   2  351.27    8.92 
  -2   0  -2  347.17    9.23 
   2   0   2  361.93    9.18 
   2   0   2  359.78    8.93 
  -2   0  -2  347.32    9.17 
  -2   0  -2  360.65    8.93 
   2   0   2  348.90    9.23 
  -3   0  -2   -0.11    0.32 
   3   0   2   -0.31    0.19 
  -3   0  -2   -0.11    0.25 
   3   0   2   -0.05    0.32 
  -3   0  -2    0.18    0.22 
  -4   0  -2   17.58    1.03 
  -4   0  -2   16.90    0.88 
   4   0   2   17.61    0.87 
  -4   0  -2   19.25    1.13 
   5   0   2    0.27    0.42 
   5   0   2    0.67    0.35 
  -5   0  -2   -0.13    0.25 
  -5   0  -2    0.49    0.43 
   6   0   2   13.99    1.15 
  -6   0  -2   13.24    1.03 
  -6   0  -2   13.46    1.12 
   6   0   2   12.84    0.93 
   7   0   2    0.15    0.38 
  -7   0  -2   -0.24    0.40 
   7   0   2    0.51    0.53 
  -7   0  -2    0.33    0.47 
  -8   0  -2    7.13    1.02 
   8   0   2    6.40    1.06 
  -8   0  -2    8.34    1.16 
   8   0   2    6.22    0.93 
  -9   0  -2    0.10    0.55 
   9   0   2    0.37    0.51 
  -9   0  -2   -0.42    0.51 
   9   0   2   -0.47    0.51 
 -10   0  -2   16.66    1.51 
 -10   0  -2   11.79    1.42 
  10   0   2   13.36    1.37 
  10   0   2   13.13    1.60 
  11   0   2   -0.04    0.61 
 -11   0  -2   -0.13    0.69 
  11   0   2    0.02    0.80 
 -11   0  -2    0.63    0.71 
 -12   0  -2    1.78    0.91 
  12   0   2    4.08    1.21 
  12   0   2    1.25    0.92 
  13   0   2   -1.65    0.71 
  13   0   2   -0.01    0.67 
 -13   0  -2   -0.01    0.75 
  14  -1  -2    0.32    1.07 
 -14  -1   2    1.78    0.89 
  14  -1  -2    1.00    1.02 
 -14   1   2    1.84    0.86 
  14   1  -2    0.77    0.95 
  14   1  -2    1.88    1.02 
  13  -1  -2   14.07    1.90 
 -13  -1   2   11.59    1.54 
  13  -1  -2   12.66    1.92 
  13   1  -2   11.44    1.79 
  13   1  -2   12.26    1.85 
 -13   1   2   12.45    1.49 
 -12  -1   2    0.72    0.65 
  12  -1  -2    0.72    0.82 
  12  -1  -2   -0.21    0.66 
 -12   1   2    0.29    0.64 
  12   1  -2   -0.45    0.66 
  12   1  -2   -0.16    0.47 
  11  -1  -2    0.58    0.62 
 -11  -1   2    0.43    0.51 
  11  -1  -2    0.61    0.71 
 -11   1   2    0.64    0.63 
  11   1  -2    0.14    0.71 
  11   1  -2    0.79    0.56 
  10  -1  -2   10.54    1.44 
 -10  -1   2   12.65    1.19 
  10  -1  -2   14.35    1.71 
 -10   1   2   12.31    1.29 
  10   1  -2   12.47    1.47 
  10   1  -2   14.12    1.66 
  -9  -1   2    1.88    0.62 
   9  -1  -2    2.25    0.69 
   9  -1  -2    2.31    0.81 
   9   1  -2    3.11    0.82 
  -9   1   2    4.46    0.78 
   9   1  -2    3.13    0.87 
   8  -1  -2    3.39    0.73 
   8  -1  -2    3.12    0.84 
  -8  -1   2    2.78    0.65 
   8   1  -2    1.48    0.70 
  -8   1   2    2.87    0.59 
   8   1  -2    1.64    0.63 
  -7  -1   2   -0.33    0.34 
   7  -1  -2    0.28    0.39 
   7  -1  -2   -0.08    0.43 
   7   1  -2    0.11    0.45 
  -7   1   2    0.26    0.34 
   7   1  -2    0.83    0.53 
   6  -1  -2    4.73    0.81 
   6  -1  -2    4.83    0.76 
  -6  -1   2    4.72    0.68 
   6   1  -2    5.93    0.79 
   6   1  -2    4.84    0.80 
  -6   1   2    5.38    0.62 
   5  -1  -2    0.16    0.27 
  -5  -1   2   -0.26    0.27 
   5  -1  -2    0.62    0.39 
   5  -1  -2   -0.32    0.37 
  -5   1   2   -0.26    0.21 
   5   1  -2    0.74    0.37 
   5   1  -2    0.13    0.41 
   4  -1  -2   40.93    1.38 
   4  -1  -2   40.89    1.70 
  -4  -1   2   39.44    1.50 
   4  -1  -2   39.08    1.63 
   4   1  -2   42.83    1.60 
  -4   1   2   40.05    1.39 
   4   1  -2   40.96    1.49 
   4   1  -2   39.38    1.67 
  -3  -1   2    2.84    0.42 
   3  -1  -2    3.92    0.38 
   3  -1  -2    4.31    0.55 
  -3  -1   2    4.26    0.56 
  -3  -1   2    4.37    0.50 
   3  -1  -2    4.60    0.56 
  -3   1   2    3.73    0.39 
   3   1  -2    3.52    0.45 
  -3   1   2    3.74    0.52 
   3   1  -2    4.45    0.56 
   3   1  -2    3.59    0.45 
  -3   1   2    2.81    0.45 
   2  -1  -2    5.92    0.56 
   2  -1  -2    7.23    0.41 
  -2  -1   2    7.30    0.50 
  -2  -1   2    7.59    0.48 
   2  -1  -2    7.64    0.52 
  -2  -1   2    6.81    0.57 
   2   1  -2    7.38    0.48 
  -2   1   2    7.57    0.51 
  -2   1   2    6.97    0.40 
  -2   1   2    7.69    0.57 
   2   1  -2    7.02    0.45 
   2   1  -2    8.29    0.61 
  -1  -1   2    3.19    0.38 
   1  -1  -2    4.02    0.35 
  -1  -1   2    3.69    0.35 
  -1  -1   2    3.75    0.31 
   1  -1  -2    4.10    0.31 
   1  -1  -2    4.04    0.40 
   1  -1  -2    3.91    0.30 
   1   1  -2    4.04    0.32 
   1   1  -2    4.26    0.33 
  -1   1   2    4.47    0.29 
   1   1  -2    3.61    0.40 
  -1   1   2    4.23    0.33 
  -1   1   2    4.22    0.39 
  -1   1   2    4.76    0.40 
   0  -1   2    4.24    0.33 
   0  -1   2    4.27    0.33 
   0  -1   2    3.66    0.33 
   0  -1  -2    4.37    0.41 
   0  -1  -2    4.95    0.38 
   0  -1  -2    4.15    0.24 
   0  -1   2    4.10    0.32 
   0   1  -2    4.46    0.35 
   0   1  -2    3.98    0.34 
   0   1   2    3.66    0.30 
   0   1   2    3.78    0.25 
   0   1   2    3.85    0.38 
   0   1  -2    3.94    0.33 
   0   1  -2    3.74    0.33 
  -1  -1  -2   62.64    1.90 
   1  -1   2   62.24    1.88 
  -1  -1  -2   63.28    1.95 
   1  -1   2   59.08    1.76 
   1  -1   2   62.96    1.91 
   1   1   2   60.06    1.88 
  -1   1  -2   61.22    1.89 
   1   1   2   59.80    1.92 
  -1   1  -2   61.45    1.89 
  -1   1  -2   62.28    1.77 
  -2  -1  -2   11.96    0.72 
  -2  -1  -2    9.99    0.72 
   2  -1   2   11.54    0.60 
  -2  -1  -2   12.00    0.48 
   2  -1   2   11.13    0.70 
   2  -1   2   11.38    0.73 
   2  -1   2   11.72    0.61 
  -2   1  -2   11.16    0.59 
  -2   1  -2   12.53    0.62 
   2   1   2   10.24    0.72 
  -2   1  -2   11.08    0.74 
   2   1   2   12.04    0.74 
  -2   1  -2   10.18    0.69 
   2   1   2   10.99    0.47 
  -3  -1  -2   33.87    1.13 
   3  -1   2   32.51    1.33 
   3  -1   2   33.06    1.23 
  -3  -1  -2   31.88    1.37 
  -3  -1  -2   31.98    1.42 
   3  -1   2   31.23    1.23 
   3   1   2   31.13    1.12 
  -3   1  -2   34.23    1.24 
  -3   1  -2   32.64    1.42 
  -3   1  -2   33.95    1.35 
  -4  -1  -2   67.01    2.36 
   4  -1   2   65.71    2.14 
   4  -1   2   59.29    2.33 
  -4  -1  -2   64.92    2.05 
  -4  -1  -2   62.06    2.27 
   4  -1   2   63.25    2.15 
  -4   1  -2   65.17    2.15 
  -4   1  -2   67.73    2.37 
  -4   1  -2   60.01    2.20 
   4   1   2   64.33    2.06 
  -5  -1  -2    0.16    0.38 
   5  -1   2    0.42    0.36 
   5  -1   2    0.37    0.32 
  -5  -1  -2   -0.06    0.28 
  -5  -1  -2    0.02    0.38 
   5   1   2   -0.03    0.31 
  -5   1  -2   -0.19    0.32 
  -5   1  -2    0.34    0.33 
  -6  -1  -2    4.66    0.76 
   6  -1   2    4.52    0.81 
   6  -1   2    3.98    0.69 
  -6  -1  -2    5.18    0.80 
   6   1   2    4.22    0.73 
  -6   1  -2    3.68    0.66 
  -6   1  -2    4.84    0.81 
   6   1   2    4.23    0.66 
  -7  -1  -2    2.32    0.69 
   7  -1   2    2.54    0.64 
   7  -1   2    2.09    0.70 
  -7  -1  -2    2.02    0.56 
   7   1   2    2.29    0.68 
  -7   1  -2    3.99    0.72 
  -7   1  -2    3.19    0.75 
   7   1   2    1.66    0.50 
   8  -1   2    0.62    0.60 
  -8  -1  -2    1.37    0.54 
   8  -1   2    0.49    0.50 
  -8  -1  -2    2.03    0.63 
   8   1   2    0.24    0.39 
   8   1   2    1.12    0.53 
  -8   1  -2    1.29    0.63 
  -8   1  -2    1.07    0.51 
   9  -1   2    1.45    0.67 
  -9  -1  -2    1.38    0.68 
  -9  -1  -2    2.09    0.72 
   9  -1   2    0.72    0.53 
   9   1   2    1.72    0.67 
  -9   1  -2    0.71    0.54 
   9   1   2    2.40    0.75 
  -9   1  -2    1.77    0.65 
  10  -1   2    0.07    0.67 
  10  -1   2   -0.34    0.52 
 -10  -1  -2    0.42    0.59 
 -10  -1  -2    0.01    0.55 
  10   1   2    0.11    0.61 
 -10   1  -2   -0.26    0.47 
  10   1   2   -0.13    0.60 
 -10   1  -2   -1.06    0.50 
  11  -1   2    1.00    0.83 
 -11  -1  -2    0.36    0.77 
  11  -1   2    1.43    0.74 
 -11  -1  -2    0.94    0.75 
  11   1   2    1.18    0.86 
  11   1   2    1.78    0.85 
 -11   1  -2    0.15    0.73 
  12  -1   2   -0.53    0.71 
  12  -1   2    1.30    0.93 
 -12  -1  -2   -0.15    0.70 
 -12   1  -2    0.18    0.62 
  12   1   2    1.16    0.78 
  12   1   2   -0.01    0.83 
  13  -1   2    0.05    0.59 
 -13  -1  -2    0.64    0.85 
  13  -1   2    0.25    0.85 
 -13   1  -2    0.60    0.77 
  13   1   2   -0.08    0.61 
  13   1   2    0.78    0.86 
  14  -2  -2    0.22    0.94 
  14  -2  -2   -0.16    0.82 
 -14  -2   2    0.25    0.83 
  14   2  -2    0.07    0.94 
  14   2  -2    0.39    0.89 
 -14   2   2    0.21    0.71 
  13  -2  -2    0.68    0.91 
 -13  -2   2    1.05    0.75 
  13  -2  -2    0.86    0.97 
  13   2  -2   -0.63    0.67 
  13   2  -2    0.80    0.94 
 -13   2   2    0.20    0.59 
  12  -2  -2    1.27    0.86 
  12  -2  -2    0.13    0.82 
 -12  -2   2    1.34    0.75 
  12   2  -2    1.51    0.92 
 -12   2   2    0.71    0.63 
  12   2  -2    0.75    0.82 
 -11  -2   2    5.45    1.03 
  11  -2  -2    2.54    0.85 
  11  -2  -2    4.88    1.20 
  11   2  -2    2.48    0.89 
 -11   2   2    2.83    0.80 
  11   2  -2    4.06    1.07 
 -10  -2   2    6.69    1.05 
  10  -2  -2    7.77    1.31 
  10  -2  -2    7.68    1.25 
  10   2  -2    6.29    1.11 
  10   2  -2    4.79    1.10 
 -10   2   2    6.25    0.92 
   9  -2  -2    0.22    0.57 
  -9  -2   2    0.45    0.51 
   9  -2  -2   -0.54    0.51 
   9   2  -2    0.00    0.45 
   9   2  -2    0.44    0.59 
  -9   2   2    0.50    0.44 
   8  -2  -2   23.02    1.62 
   8  -2  -2   25.00    1.66 
  -8  -2   2   24.28    1.47 
   8   2  -2   21.52    1.55 
  -8   2   2   23.12    1.30 
   8   2  -2   25.89    1.57 
   7  -2  -2    3.37    0.73 
  -7  -2   2    3.66    0.68 
   7  -2  -2    2.78    0.64 
   7   2  -2    4.60    0.86 
   7   2  -2    3.42    0.70 
  -7   2   2    3.19    0.53 
   6  -2  -2    0.90    0.55 
   6  -2  -2    1.08    0.50 
  -6  -2   2    0.81    0.45 
  -6   2   2    1.13    0.37 
   6   2  -2    0.47    0.42 
   6   2  -2    0.53    0.47 
   5  -2  -2    6.54    0.79 
  -5  -2   2    5.52    0.65 
   5  -2  -2    6.22    0.84 
   5  -2  -2    6.34    0.52 
   5   2  -2    7.08    0.86 
   5   2  -2    5.59    0.67 
  -5   2   2    5.46    0.51 
  -4  -2   2    3.41    0.49 
   4  -2  -2    3.58    0.37 
   4  -2  -2    4.14    0.65 
  -4  -2   2    4.21    0.56 
   4  -2  -2    3.33    0.54 
   4   2  -2    3.01    0.48 
  -4   2   2    3.32    0.38 
   4   2  -2    3.89    0.63 
  -3  -2   2   24.76    1.06 
  -3  -2   2   23.90    0.97 
  -3  -2   2   22.41    1.10 
   3  -2  -2   23.02    0.79 
   3  -2  -2   21.36    1.12 
   3  -2  -2   23.01    1.12 
  -3   2   2   22.74    0.81 
   3   2  -2   22.37    0.98 
   3   2  -2   20.97    1.10 
   3   2  -2   23.36    0.96 
  -3   2   2   23.09    1.12 
   2  -2  -2  122.67    3.15 
  -2  -2   2  123.21    3.39 
  -2  -2   2  122.09    3.27 
   2  -2  -2  119.55    3.47 
   2  -2  -2  116.96    3.47 
  -2  -2   2  121.29    3.49 
  -2   2   2  122.82    3.47 
   2   2  -2  124.19    3.28 
   2   2  -2  121.02    3.39 
  -2   2   2  122.80    3.14 
  -2   2   2  117.90    3.45 
   2   2  -2  119.62    3.51 
  -1  -2   2   11.54    0.58 
  -1  -2   2   12.02    0.63 
  -1  -2   2   11.57    0.49 
   1  -2  -2   11.99    0.67 
   1  -2  -2   12.57    0.61 
   1  -2  -2   12.03    0.50 
   1   2  -2   11.69    0.50 
  -1   2   2   11.48    0.59 
   1   2  -2   12.19    0.59 
  -1   2   2   12.71    0.66 
  -1   2   2   10.64    0.49 
   1   2  -2   12.07    0.68 
   0  -2  -2   12.78    0.51 
   0  -2   2   12.59    0.65 
   0  -2  -2   12.35    0.64 
   0  -2  -2   12.13    0.58 
   0  -2   2   12.46    0.55 
   0  -2  -2   12.75    0.51 
   0  -2   2   12.55    0.63 
   0  -2   2   12.61    0.63 
   0   2   2   12.10    0.58 
   0   2  -2   12.49    0.62 
   0   2   2   12.85    0.52 
   0   2  -2   12.52    0.56 
   0   2   2   12.55    0.63 
   0   2  -2   11.59    0.63 
   0   2  -2   12.42    0.63 
  -1  -2  -2   -0.03    0.10 
  -1  -2  -2   -0.25    0.18 
   1  -2   2    0.09    0.22 
   1  -2   2    0.02    0.20 
   1  -2   2   -0.22    0.22 
  -1  -2  -2    0.28    0.28 
  -1   2  -2    0.03    0.24 
  -1   2  -2   -0.13    0.26 
   1   2   2   -0.06    0.18 
   1   2   2    0.20    0.27 
  -1   2  -2   -0.14    0.21 
   1   2   2   -0.06    0.12 
   2  -2   2   51.45    1.72 
  -2  -2  -2   53.60    1.48 
   2  -2   2   52.24    1.72 
   2  -2   2   51.37    1.80 
  -2  -2  -2   52.15    1.84 
   2  -2   2   53.38    1.74 
  -2  -2  -2   52.33    1.79 
  -2   2  -2   52.91    1.82 
  -2   2  -2   52.48    1.73 
   2   2   2   54.01    1.80 
   2   2   2   53.07    1.49 
   2   2   2   51.05    1.82 
  -2   2  -2   53.19    1.76 
   3  -2   2   55.73    1.89 
   3  -2   2   57.39    1.90 
   3  -2   2   55.98    1.89 
  -3  -2  -2   55.95    1.69 
   3  -2   2   54.77    2.00 
  -3  -2  -2   53.83    2.00 
  -3  -2  -2   54.16    1.98 
  -3   2  -2   53.77    1.87 
  -3   2  -2   53.34    1.97 
  -3   2  -2   55.47    1.91 
   3   2   2   57.12    1.70 
   4  -2   2    6.14    0.74 
  -4  -2  -2    6.44    0.65 
  -4  -2  -2    6.18    0.51 
  -4  -2  -2    5.51    0.71 
   4  -2   2    6.73    0.78 
   4  -2   2    5.61    0.57 
  -4   2  -2    6.63    0.65 
  -4   2  -2    5.50    0.72 
  -4   2  -2    5.13    0.70 
   4   2   2    6.10    0.52 
  -5  -2  -2    2.51    0.47 
   5  -2   2    2.59    0.57 
  -5  -2  -2    1.82    0.51 
   5  -2   2    4.10    0.67 
  -5  -2  -2    2.54    0.56 
  -5   2  -2    2.77    0.58 
   5   2   2    2.50    0.50 
  -5   2  -2    4.30    0.63 
  -6  -2  -2    0.80    0.50 
  -6  -2  -2    0.35    0.37 
   6  -2   2    1.28    0.52 
   6  -2   2    1.16    0.47 
  -6   2  -2    0.50    0.39 
   6   2   2    0.10    0.43 
   6   2   2    0.38    0.39 
  -6   2  -2    1.24    0.46 
   7  -2   2    0.55    0.50 
   7  -2   2    0.76    0.53 
  -7  -2  -2    1.05    0.48 
  -7  -2  -2    1.07    0.55 
   7   2   2    0.81    0.46 
  -7   2  -2    0.65    0.51 
   7   2   2    0.67    0.45 
  -7   2  -2    1.27    0.55 
   8  -2   2   18.60    1.52 
   8  -2   2   16.42    1.30 
  -8  -2  -2   17.48    1.30 
  -8  -2  -2   16.79    1.41 
   8   2   2   17.53    1.45 
  -8   2  -2   18.40    1.29 
  -8   2  -2   18.37    1.47 
   8   2   2   13.37    1.15 
   9  -2   2    0.02    0.59 
  -9  -2  -2    1.07    0.59 
   9  -2   2   -0.10    0.50 
  -9  -2  -2    0.17    0.53 
   9   2   2    0.25    0.52 
  -9   2  -2    0.42    0.53 
  -9   2  -2    0.78    0.61 
   9   2   2    0.48    0.61 
  10  -2   2    1.90    0.87 
  10  -2   2    3.10    0.92 
 -10  -2  -2    1.71    0.84 
 -10  -2  -2    3.44    0.88 
  10   2   2    3.03    0.96 
 -10   2  -2    1.68    0.87 
  10   2   2    1.91    0.76 
  11  -2   2    0.18    0.65 
 -11  -2  -2    0.56    0.71 
 -11  -2  -2   -0.34    0.65 
  11  -2   2    0.02    0.59 
 -11   2  -2   -0.45    0.66 
  11   2   2   -0.63    0.57 
  11   2   2   -0.30    0.67 
  12  -2   2   15.43    1.99 
 -12  -2  -2   15.68    2.01 
 -12  -2  -2   13.17    1.70 
  12  -2   2   12.33    1.70 
 -12   2  -2   12.28    1.64 
  12   2   2   12.70    1.65 
  12   2   2   14.21    1.95 
  13  -2   2    0.89    0.97 
 -13  -2  -2    1.69    0.96 
  13  -2   2    2.42    1.02 
 -13   2  -2   -0.50    0.82 
  13   2   2    2.35    1.00 
  13   2   2    1.19    1.03 
  14  -3  -2    2.94    1.25 
 -14  -3   2    2.48    0.90 
  14  -3  -2    2.60    1.23 
  14   3  -2    1.80    1.00 
  14   3  -2    2.86    1.19 
  13  -3  -2    2.04    1.11 
 -13  -3   2    1.67    0.86 
  13  -3  -2    1.89    1.05 
 -13   3   2    1.25    0.65 
  13   3  -2    1.95    1.07 
  13   3  -2    1.35    0.83 
 -12  -3   2    7.60    1.23 
  12  -3  -2    6.31    1.40 
  12  -3  -2    7.47    1.50 
  12   3  -2    8.22    1.37 
 -12   3   2   10.43    1.22 
  12   3  -2    7.49    1.41 
  11  -3  -2    0.67    0.83 
 -11  -3   2    0.58    0.61 
  11  -3  -2    2.40    0.91 
 -11   3   2    1.42    0.55 
  11   3  -2    0.64    0.72 
  11   3  -2    0.69    0.69 
  10  -3  -2    1.28    0.69 
  10  -3  -2    0.51    0.65 
 -10  -3   2    1.41    0.67 
  10   3  -2    1.64    0.77 
 -10   3   2    1.15    0.54 
  10   3  -2    1.15    0.64 
   9  -3  -2    6.34    1.09 
  -9  -3   2    6.82    1.01 
   9  -3  -2    6.80    1.20 
   9   3  -2    6.73    1.03 
   9   3  -2    6.66    1.11 
  -9   3   2    5.21    0.76 
   8  -3  -2   22.55    1.57 
  -8  -3   2   20.51    1.36 
   8  -3  -2   22.36    1.54 
  -8   3   2   21.82    1.21 
   8   3  -2   26.73    1.57 
   8   3  -2   24.90    1.63 
   7  -3  -2    0.78    0.53 
   7  -3  -2    0.76    0.56 
  -7  -3   2    0.08    0.41 
   7   3  -2    0.77    0.45 
  -7   3   2   -0.04    0.32 
   7   3  -2    0.47    0.49 
   6  -3  -2    2.68    0.65 
   6  -3  -2    1.76    0.37 
  -6  -3   2    2.27    0.51 
   6  -3  -2    1.20    0.60 
   6   3  -2    1.93    0.49 
  -6   3   2    1.73    0.38 
   6   3  -2    2.33    0.62 
   5  -3  -2   52.79    1.69 
   5  -3  -2   52.28    2.16 
   5  -3  -2   53.12    2.13 
  -5  -3   2   52.14    2.02 
  -5   3   2   50.71    1.68 
   5   3  -2   54.53    1.98 
   5   3  -2   55.47    2.15 
   4  -3  -2   15.04    0.97 
   4  -3  -2   17.55    0.68 
  -4  -3   2   16.45    0.87 
  -4  -3   2   15.05    0.95 
   4  -3  -2   15.37    1.04 
  -4   3   2   16.68    0.69 
   4   3  -2   16.54    0.86 
   4   3  -2   16.87    0.86 
   4   3  -2   17.29    1.07 
  -3  -3   2    0.60    0.22 
  -3  -3   2    0.43    0.33 
   3  -3  -2    0.14    0.13 
   3  -3  -2    0.25    0.27 
   3  -3  -2   -0.07    0.28 
   3   3  -2    0.05    0.27 
   3   3  -2   -0.29    0.16 
  -3   3   2    0.06    0.14 
  -2  -3   2   11.23    0.51 
  -2  -3   2   10.98    0.71 
   2  -3  -2   11.16    0.69 
  -2  -3   2   10.51    0.76 
   2  -3  -2   10.70    0.69 
  -2   3   2   11.62    0.42 
   2   3  -2   11.71    0.53 
  -2   3   2   12.02    0.41 
  -2   3   2   12.06    0.76 
  -2   3   2   12.30    0.75 
   2   3  -2   10.77    0.70 
   2   3  -2    9.90    0.76 
   1  -3  -2  126.89    3.51 
  -1  -3   2  130.01    3.62 
   1  -3  -2  127.89    3.51 
   1  -3  -2  121.16    3.55 
  -1  -3   2  122.21    3.49 
   1  -3  -2  127.60    3.29 
  -1  -3   2  125.57    3.25 
  -1   3   2  124.72    3.55 
  -1   3   2  124.88    3.28 
   1   3  -2  124.57    3.25 
   1   3  -2  126.54    3.62 
   1   3  -2  125.10    3.49 
  -1   3   2  128.84    3.52 
   0  -3   2    0.29    0.26 
   0  -3   2    0.24    0.23 
   0  -3   2   -0.09    0.23 
   0  -3  -2    0.14    0.22 
   0  -3  -2    0.24    0.22 
   0  -3   2    0.19    0.18 
   0  -3  -2   -0.14    0.19 
   0  -3  -2    0.25    0.28 
   0   3  -2    0.44    0.32 
   0   3   2   -0.07    0.23 
   0   3   2    0.19    0.25 
   0   3  -2    0.09    0.16 
   0   3   2    0.30    0.23 
   0   3  -2    0.21    0.24 
   1  -3   2  376.11    9.91 
  -1  -3  -2  380.10    9.65 
  -1  -3  -2  384.77    9.87 
   1  -3   2  375.55    9.83 
  -1  -3  -2  374.95    9.92 
   1  -3   2  388.16    9.82 
   1  -3   2  397.41    9.85 
  -1   3  -2  382.33    9.81 
  -1   3  -2  391.31    9.87 
   1   3   2  392.22    9.87 
   1   3   2  378.56    9.65 
   1   3   2  389.52    9.94 
  -1   3  -2  386.04    9.94 
  -2  -3  -2    0.23    0.19 
  -2  -3  -2    0.19    0.24 
   2  -3   2    0.13    0.29 
  -2  -3  -2   -0.02    0.32 
   2  -3   2    0.37    0.31 
   2  -3   2    0.10    0.28 
   2  -3   2    0.34    0.28 
  -2   3  -2    0.32    0.29 
  -2   3  -2    0.96    0.35 
   2   3   2    0.50    0.27 
   2   3   2    0.36    0.20 
   2   3   2    0.74    0.33 
  -2   3  -2    0.33    0.28 
   3  -3   2   34.24    1.38 
   3  -3   2   32.67    1.29 
  -3  -3  -2   31.74    1.14 
   3  -3   2   31.73    1.42 
   3  -3   2   32.92    1.37 
  -3  -3  -2   33.17    1.45 
  -3  -3  -2   32.87    1.40 
  -3   3  -2   32.63    1.42 
  -3   3  -2   30.83    1.36 
   3   3   2   32.00    1.15 
  -3   3  -2   32.04    1.31 
  -4  -3  -2   10.16    0.86 
  -4  -3  -2    8.39    0.59 
   4  -3   2    7.63    0.69 
   4  -3   2    6.74    0.81 
  -4  -3  -2    8.79    0.74 
  -4   3  -2    9.18    0.83 
   4   3   2    7.56    0.59 
  -4   3  -2    7.92    0.68 
  -5  -3  -2    5.66    0.58 
  -5  -3  -2    5.26    0.78 
  -5  -3  -2    5.31    0.76 
   5  -3   2    5.46    0.82 
   5  -3   2    5.53    0.74 
  -5   3  -2    5.87    0.69 
   5   3   2    5.55    0.63 
  -5   3  -2    5.52    0.79 
   6  -3   2    2.75    0.62 
  -6  -3  -2    3.15    0.63 
  -6  -3  -2    2.77    0.67 
   6  -3   2    2.02    0.64 
   6   3   2    2.56    0.53 
  -6   3  -2    1.56    0.63 
  -6   3  -2    2.86    0.56 
  -7  -3  -2    3.59    0.76 
   7  -3   2    4.01    0.75 
  -7  -3  -2    3.68    0.77 
   7  -3   2    3.45    0.78 
  -7   3  -2    3.92    0.69 
  -7   3  -2    2.81    0.68 
   7   3   2    3.27    0.67 
   7   3   2    4.86    0.87 
   8  -3   2    0.66    0.56 
  -8  -3  -2   -0.60    0.43 
   8  -3   2    0.28    0.49 
  -8  -3  -2   -0.19    0.34 
   8   3   2    0.05    0.34 
  -8   3  -2   -0.27    0.47 
   8   3   2   -0.09    0.35 
  -8   3  -2    0.28    0.44 
  -9  -3  -2    0.21    0.57 
  -9  -3  -2    0.98    0.63 
   9  -3   2    0.52    0.57 
   9  -3   2    0.34    0.61 
   9   3   2    0.52    0.61 
  -9   3  -2   -0.23    0.58 
   9   3   2    0.14    0.47 
  -9   3  -2   -0.13    0.45 
  10  -3   2    1.65    0.86 
  10  -3   2    2.66    0.92 
 -10  -3  -2    1.76    0.85 
 -10  -3  -2    1.08    0.75 
 -10   3  -2    1.38    0.65 
  10   3   2    0.50    0.56 
  10   3   2   -0.13    0.61 
 -11  -3  -2    3.56    1.08 
  11  -3   2    4.62    1.23 
  11  -3   2    5.66    1.19 
 -11  -3  -2    4.84    1.09 
 -11   3  -2    2.61    0.90 
  11   3   2    5.06    1.03 
  11   3   2    5.97    1.26 
  12  -3   2    2.09    1.01 
 -12  -3  -2    0.99    0.89 
  12  -3   2    2.56    1.04 
 -12  -3  -2    4.12    1.10 
  12   3   2    2.57    0.97 
 -12   3  -2    2.01    0.90 
  12   3   2    1.11    0.88 
 -13  -3  -2    2.81    1.05 
  13  -3   2    1.22    1.00 
  13  -3   2    1.13    0.93 
  13   3   2   -0.03    0.88 
 -13   3  -2    1.60    0.89 
 -14  -4   2    1.28    1.01 
  14  -4  -2    2.26    1.13 
  14  -4  -2   -0.21    0.98 
  14   4  -2    0.67    0.89 
  14   4  -2   -0.16    0.84 
  13  -4  -2    0.76    0.95 
  13  -4  -2    1.31    0.92 
 -13  -4   2    0.35    0.74 
  13   4  -2    1.78    0.85 
  13   4  -2    0.10    0.78 
 -12  -4   2   -0.32    0.63 
  12  -4  -2    1.11    0.91 
  12  -4  -2    0.05    0.63 
  12   4  -2   -0.03    0.59 
 -12   4   2    1.38    0.58 
  12   4  -2   -0.58    0.76 
 -11  -4   2   14.77    1.48 
  11  -4  -2   16.99    1.75 
  11  -4  -2   15.61    1.89 
  11   4  -2   16.81    1.56 
  11   4  -2   16.63    1.65 
 -11   4   2   16.65    1.24 
 -10  -4   2   10.87    1.35 
  10  -4  -2   11.34    1.48 
  10  -4  -2   15.79    1.60 
  10   4  -2   11.61    1.42 
  10   4  -2   13.90    1.67 
 -10   4   2   12.48    1.02 
   9  -4  -2    0.02    0.60 
  -9  -4   2    0.98    0.60 
   9  -4  -2    0.93    0.67 
   9   4  -2    1.23    0.69 
   9   4  -2    1.54    0.63 
  -9   4   2    0.26    0.36 
   8  -4  -2    1.33    0.59 
  -8  -4   2    1.90    0.62 
   8  -4  -2    1.20    0.64 
  -8   4   2    2.48    0.49 
   8   4  -2    1.10    0.64 
   8   4  -2    2.29    0.62 
   7  -4  -2    0.29    0.48 
   7  -4  -2    0.23    0.44 
  -7  -4   2    0.38    0.47 
  -7   4   2    0.35    0.28 
   7   4  -2    0.10    0.37 
   7   4  -2    0.27    0.50 
   6  -4  -2    1.86    0.60 
  -6  -4   2    1.83    0.56 
   6  -4  -2    2.07    0.35 
   6  -4  -2    2.06    0.67 
  -6   4   2    2.66    0.40 
   6   4  -2    1.94    0.52 
   6   4  -2    1.43    0.58 
  -5  -4   2   15.49    1.04 
   5  -4  -2   15.15    0.68 
   5  -4  -2   14.65    1.13 
   5  -4  -2   16.06    1.08 
   5   4  -2   15.38    1.11 
   5   4  -2   16.35    0.95 
  -5   4   2   16.22    0.72 
  -4  -4   2    1.71    0.36 
   4  -4  -2    1.71    0.21 
   4  -4  -2    1.53    0.49 
  -4  -4   2    1.39    0.40 
   4  -4  -2    1.62    0.53 
   4   4  -2    1.57    0.35 
   4   4  -2    1.90    0.36 
  -4   4   2    1.52    0.21 
   4   4  -2    1.88    0.54 
  -3  -4   2   17.39    0.77 
   3  -4  -2   18.42    1.04 
   3  -4  -2   19.49    0.55 
   3  -4  -2   19.94    1.08 
  -3  -4   2   18.88    0.98 
   3   4  -2   18.85    0.78 
   3   4  -2   18.72    0.77 
  -3   4   2   18.74    0.55 
   3   4  -2   21.29    1.13 
  -2  -4   2   52.60    1.81 
   2  -4  -2   52.62    1.87 
   2  -4  -2   50.44    1.87 
  -2  -4   2   53.67    1.49 
   2  -4  -2   50.98    1.85 
   2  -4  -2   51.75    1.37 
  -2  -4   2   51.01    1.91 
   2   4  -2   51.80    1.48 
  -2   4   2   53.14    1.37 
   2   4  -2   48.81    1.91 
  -2   4   2   54.52    1.91 
  -2   4   2   53.70    1.37 
   2   4  -2   55.85    1.83 
  -2   4   2   52.53    1.84 
   1  -4  -2    0.91    0.21 
  -1  -4   2    0.84    0.39 
   1  -4  -2    0.52    0.32 
   1  -4  -2    0.88    0.36 
  -1  -4   2    0.60    0.33 
  -1  -4   2    0.69    0.12 
   1  -4  -2    0.54    0.32 
   1   4  -2    1.13    0.41 
  -1   4   2    0.31    0.29 
   1   4  -2    0.70    0.32 
  -1   4   2    0.03    0.30 
   1   4  -2    0.39    0.11 
  -1   4   2    1.22    0.37 
  -1   4   2    0.68    0.18 
   0  -4  -2  455.38   11.42 
   0  -4  -2  453.77   11.48 
   0  -4   2  438.97   11.49 
   0  -4  -2  462.01   11.49 
   0  -4  -2  441.04   11.57 
   0  -4   2  467.81   11.69 
   0  -4   2  449.85   11.30 
   0   4   2  449.23   11.56 
   0   4   2  455.40   11.41 
   0   4  -2  444.67   11.68 
   0   4  -2  449.55   11.50 
   0   4  -2  438.46   11.28 
   0   4   2  464.09   11.50 
   1  -4   2  133.46    3.78 
  -1  -4  -2  141.53    3.76 
   1  -4   2  138.07    3.79 
   1  -4   2  142.38    3.88 
   1  -4   2  135.00    4.00 
  -1  -4  -2  137.41    3.93 
  -1  -4  -2  133.01    3.87 
   1  -4   2  141.13    3.84 
   1   4   2  141.45    3.88 
   1   4   2  141.22    3.94 
  -1   4  -2  139.27    3.87 
  -1   4  -2  136.49    4.02 
  -1   4  -2  138.55    3.79 
  -1   4  -2  142.81    3.86 
   1   4   2  137.14    3.76 
  -2  -4  -2   14.99    0.70 
   2  -4   2   15.52    0.91 
  -2  -4  -2   14.92    0.89 
   2  -4   2   15.84    0.84 
   2  -4   2   16.74    0.84 
   2  -4   2   15.93    0.79 
   2  -4   2   15.30    0.82 
  -2  -4  -2   14.84    0.88 
   2   4   2   15.21    0.86 
  -2   4  -2   13.24    0.77 
  -2   4  -2   13.11    0.79 
   2   4   2   15.33    0.70 
  -2   4  -2   16.51    0.94 
  -3  -4  -2   81.83    2.83 
   3  -4   2   86.86    2.86 
   3  -4   2   90.41    2.69 
   3  -4   2   86.35    2.84 
  -3  -4  -2   86.98    2.55 
  -3  -4  -2   88.35    2.84 
  -3   4  -2   85.54    2.69 
  -3   4  -2   86.12    2.87 
  -3   4  -2   90.57    2.85 
   3   4   2   84.91    2.56 
  -4  -4  -2    0.15    0.27 
  -4  -4  -2    0.19    0.38 
   4  -4   2    0.83    0.41 
   4  -4   2    0.04    0.38 
  -4  -4  -2    0.68    0.42 
  -4   4  -2    0.40    0.39 
   4   4   2    0.82    0.34 
  -4   4  -2    0.42    0.33 
   5  -4   2   92.50    3.19 
  -5  -4  -2   96.77    3.09 
   5  -4   2   90.93    3.31 
  -5  -4  -2   91.89    3.25 
  -5  -4  -2   96.82    3.26 
  -5   4  -2   91.33    3.00 
   5   4   2   89.26    2.91 
  -5   4  -2   90.23    3.25 
  -6  -4  -2    0.41    0.50 
   6  -4   2    0.77    0.47 
   6  -4   2    0.33    0.48 
  -6  -4  -2    1.00    0.51 
  -6   4  -2    0.46    0.50 
   6   4   2    0.94    0.42 
  -6   4  -2    0.52    0.42 
   7  -4   2    1.28    0.64 
   7  -4   2    1.17    0.62 
  -7  -4  -2    1.02    0.57 
  -7  -4  -2    1.04    0.56 
   7   4   2    0.54    0.43 
  -7   4  -2    0.77    0.54 
  -7   4  -2    1.61    0.50 
   7   4   2    1.36    0.57 
  -8  -4  -2   -0.22    0.46 
   8  -4   2   -0.18    0.51 
  -8  -4  -2    0.01    0.51 
   8  -4   2   -0.03    0.55 
   8   4   2   -0.22    0.39 
   8   4   2   -0.76    0.43 
  -8   4  -2   -0.40    0.43 
  -8   4  -2    1.11    0.62 
  -9  -4  -2    1.85    0.75 
   9  -4   2    0.73    0.57 
  -9  -4  -2    0.42    0.61 
   9  -4   2    0.83    0.61 
   9   4   2    1.91    0.78 
  -9   4  -2    0.51    0.49 
   9   4   2    0.57    0.54 
 -10  -4  -2   -0.46    0.54 
  10  -4   2   -0.08    0.52 
 -10  -4  -2   -0.41    0.57 
  10  -4   2    0.98    0.72 
  10   4   2   -0.97    0.52 
 -10   4  -2   -0.60    0.46 
  10   4   2    0.17    0.54 
  11  -4   2    1.47    1.01 
 -11  -4  -2    0.83    0.75 
  11  -4   2    0.33    0.78 
 -11  -4  -2   -0.35    0.64 
 -11   4  -2    0.50    0.61 
  11   4   2    0.27    0.60 
  11   4   2    0.54    0.75 
  12  -4   2    2.31    1.03 
 -12  -4  -2    1.00    0.91 
 -12  -4  -2    2.81    0.96 
  12  -4   2    3.53    1.16 
  12   4   2    0.29    0.82 
 -12   4  -2    2.02    0.87 
  12   4   2    1.58    0.85 
 -13  -4  -2    0.36    0.84 
  13  -4   2   -1.00    0.76 
  13  -4   2    0.12    0.92 
  13   4   2    1.21    0.97 
 -13   4  -2   -0.12    0.70 
 -13  -5   2    0.80    0.79 
  13  -5  -2    1.14    1.11 
  13  -5  -2    0.65    0.90 
  13   5  -2    1.30    1.08 
  13   5  -2    1.38    0.83 
  12  -5  -2    2.96    1.17 
 -12  -5   2    3.34    0.92 
  12  -5  -2    0.95    0.73 
  12   5  -2    3.54    1.12 
  12   5  -2    2.17    0.80 
  11  -5  -2    9.58    1.63 
 -11  -5   2   11.99    1.51 
  11  -5  -2    8.94    1.48 
  11   5  -2   11.23    1.44 
 -11   5   2    9.92    1.09 
  11   5  -2   12.08    1.65 
 -10  -5   2    5.21    1.05 
  10  -5  -2    5.89    1.16 
  10  -5  -2    6.90    1.32 
  10   5  -2    4.48    0.92 
  10   5  -2    5.22    1.14 
 -10   5   2    6.29    0.80 
  -9  -5   2    8.87    1.23 
   9  -5  -2   11.67    1.49 
   9  -5  -2    8.58    1.27 
   9   5  -2    8.05    1.28 
  -9   5   2    9.22    0.78 
   9   5  -2   10.64    1.23 
   8  -5  -2    2.04    0.82 
   8  -5  -2    4.21    0.92 
  -8  -5   2    3.78    0.82 
   8   5  -2    4.05    0.75 
  -8   5   2    3.32    0.51 
   8   5  -2    3.21    0.82 
   7  -5  -2    0.11    0.42 
   7  -5  -2    0.32    0.27 
  -7  -5   2    1.31    0.60 
   7  -5  -2    0.25    0.49 
   7   5  -2   -0.14    0.44 
  -7   5   2    0.16    0.24 
   7   5  -2   -0.28    0.32 
   6  -5  -2    2.80    0.37 
  -6  -5   2    3.49    0.66 
   6  -5  -2    2.69    0.73 
   6  -5  -2    3.45    0.73 
  -6   5   2    2.10    0.34 
   6   5  -2    2.54    0.67 
   6   5  -2    1.55    0.47 
   5  -5  -2   42.20    1.29 
   5  -5  -2   43.07    1.99 
   5  -5  -2   42.32    1.95 
  -5  -5   2   41.83    1.81 
   5   5  -2   43.46    1.63 
   5   5  -2   42.33    1.94 
  -5   5   2   40.18    1.29 
   4  -5  -2   23.74    0.69 
   4  -5  -2   22.56    1.30 
  -4  -5   2   25.06    1.02 
   4  -5  -2   23.47    1.36 
  -4  -5   2   22.74    1.21 
   4   5  -2   22.56    0.98 
   4   5  -2   23.26    1.00 
  -4   5   2   23.34    0.70 
   4   5  -2   24.05    1.33 
   3  -5  -2   26.36    1.34 
   3  -5  -2   24.41    1.26 
  -3  -5   2   24.80    0.91 
  -3  -5   2   26.08    1.25 
   3   5  -2   25.64    1.33 
   3   5  -2   25.85    0.92 
   3   5  -2   26.15    0.92 
  -2  -5   2    8.23    0.63 
   2  -5  -2    9.62    0.78 
   2  -5  -2    9.93    0.34 
   2  -5  -2    9.32    0.73 
  -2   5   2    9.09    0.33 
   2   5  -2    9.07    0.79 
   2   5  -2    9.10    0.36 
   2   5  -2    9.76    0.37 
  -1  -5   2   11.31    0.73 
   1  -5  -2   11.24    0.77 
   1  -5  -2   11.68    0.53 
   1  -5  -2   11.34    0.76 
   1  -5  -2   11.20    0.74 
  -1   5   2   11.21    0.52 
   1   5  -2   11.72    0.86 
  -1   5   2   11.13    0.78 
   1   5  -2   11.40    0.68 
  -1   5   2   12.75    0.75 
   0  -5   2  282.13    7.18 
   0  -5  -2  286.16    7.52 
   0  -5   2  275.86    7.44 
   0  -5  -2  286.28    7.49 
   0  -5   2  287.16    7.19 
   0  -5  -2  291.48    7.36 
   0   5  -2  278.71    7.43 
   0   5  -2  279.64    7.69 
   0   5   2  286.92    7.51 
   0   5   2  288.93    7.35 
   0   5   2  283.47    7.49 
   0   5  -2  276.31    7.17 
  -1  -5  -2   58.15    1.96 
  -1  -5  -2   57.10    1.86 
   1  -5   2   57.76    1.81 
  -1  -5  -2   55.79    1.91 
   1  -5   2   57.93    1.90 
   1  -5   2   58.20    1.87 
   1  -5   2   57.69    1.82 
  -1   5  -2   56.56    1.86 
  -1   5  -2   56.03    1.79 
   1   5   2   57.12    1.94 
   1   5   2   59.94    1.94 
  -1   5  -2   56.10    2.10 
   1   5   2   61.28    1.91 
   2  -5   2    0.24    0.24 
   2  -5   2    0.10    0.27 
  -2  -5  -2   -0.22    0.22 
   2  -5   2    0.23    0.30 
   2  -5   2    0.36    0.27 
  -2  -5  -2   -0.26    0.28 
  -2  -5  -2   -0.26    0.26 
  -2   5  -2    0.22    0.26 
  -2   5  -2   -0.01    0.37 
  -2   5  -2    0.29    0.28 
   2   5   2    0.09    0.26 
   3  -5   2    7.69    0.73 
  -3  -5  -2    7.51    0.71 
   3  -5   2    8.68    0.81 
   3  -5   2    9.43    0.64 
  -3  -5  -2    8.96    0.79 
  -3  -5  -2    8.19    0.60 
  -3   5  -2    7.93    0.63 
  -3   5  -2    7.93    0.90 
   3   5   2    8.56    0.62 
  -3   5  -2    8.14    0.72 
  -4  -5  -2   70.39    2.56 
   4  -5   2   72.42    2.66 
  -4  -5  -2   70.46    2.59 
   4  -5   2   75.84    2.65 
  -4  -5  -2   73.55    2.33 
  -4   5  -2   69.60    2.39 
  -4   5  -2   74.64    2.68 
  -4   5  -2   67.95    2.54 
   4   5   2   70.07    2.35 
  -5  -5  -2    0.12    0.34 
  -5  -5  -2    0.03    0.38 
   5  -5   2    0.55    0.44 
   5  -5   2    0.10    0.42 
  -5   5  -2   -0.24    0.37 
  -5   5  -2    0.34    0.33 
   5   5   2    0.41    0.35 
   6  -5   2    2.02    0.65 
  -6  -5  -2    2.94    0.74 
   6  -5   2    1.74    0.63 
  -6  -5  -2    2.58    0.64 
  -6   5  -2    2.52    0.57 
  -6   5  -2    2.70    0.67 
   6   5   2    2.63    0.56 
  -7  -5  -2   30.77    1.81 
  -7  -5  -2   30.96    1.76 
   7  -5   2   33.21    1.92 
   7  -5   2   31.17    1.78 
  -7   5  -2   27.81    1.52 
   7   5   2   28.54    1.53 
  -7   5  -2   30.39    1.82 
   7   5   2   28.85    1.73 
   8  -5   2    0.47    0.55 
  -8  -5  -2    0.09    0.52 
  -8  -5  -2    0.17    0.46 
   8  -5   2    1.28    0.66 
  -8   5  -2   -0.04    0.44 
   8   5   2   -0.41    0.41 
   8   5   2    0.44    0.54 
   9  -5   2    4.73    0.96 
  -9  -5  -2    3.03    0.90 
   9  -5   2    3.76    0.94 
  -9  -5  -2    4.32    0.97 
  -9   5  -2    4.56    0.87 
   9   5   2    4.76    1.00 
   9   5   2    3.30    0.78 
  10  -5   2   -0.21    0.66 
  10  -5   2    0.92    0.74 
 -10  -5  -2   -0.02    0.62 
 -10  -5  -2    0.60    0.71 
 -10   5  -2   -0.37    0.42 
  10   5   2    0.37    0.60 
  10   5   2   -0.73    0.55 
 -11  -5  -2    0.03    0.69 
 -11  -5  -2    0.46    0.77 
  11  -5   2   -0.52    0.65 
  11  -5   2   -0.07    0.76 
 -11   5  -2    0.66    0.61 
  11   5   2    2.43    0.92 
  11   5   2    1.84    0.77 
 -12  -5  -2    0.22    0.79 
  12  -5   2    0.09    0.79 
  12  -5   2   -0.16    0.62 
 -12  -5  -2    1.31    0.91 
  12   5   2   -0.49    0.64 
 -12   5  -2    1.12    0.66 
  12   5   2   -0.05    0.70 
 -13  -5  -2    2.34    1.03 
  13  -5   2    2.48    1.08 
  13  -5   2    0.10    0.97 
  13   5   2    0.40    0.86 
 -13   5  -2    2.07    0.96 
 -13  -6   2   -0.48    0.68 
  13  -6  -2   -0.20    0.87 
  13  -6  -2    0.31    0.98 
  13   6  -2    0.18    0.76 
  13   6  -2    0.66    0.91 
  12  -6  -2    3.23    1.24 
  12  -6  -2    4.74    1.31 
 -12  -6   2    4.98    1.07 
  12   6  -2    4.14    1.04 
  12   6  -2    4.91    1.27 
  11  -6  -2    0.74    0.63 
 -11  -6   2    0.44    0.59 
  11  -6  -2    0.11    0.80 
  11   6  -2    0.37    0.72 
 -11   6   2    0.76    0.48 
  11   6  -2   -0.55    0.48 
  10  -6  -2    1.50    0.84 
 -10  -6   2    1.12    0.75 
  10  -6  -2    1.21    0.68 
 -10   6   2    0.51    0.41 
  10   6  -2    0.21    0.49 
  10   6  -2    1.47    0.82 
   9  -6  -2   16.16    1.57 
  -9  -6   2   18.44    1.53 
   9  -6  -2   21.87    1.79 
   9   6  -2   18.57    1.59 
   9   6  -2   16.62    1.32 
  -9   6   2   17.74    1.02 
   8  -6  -2    2.53    0.87 
   8  -6  -2    2.72    0.74 
  -8  -6   2    2.12    0.70 
   8   6  -2    3.02    0.66 
   8   6  -2    2.39    0.74 
  -8   6   2    2.86    0.47 
  -7  -6   2   -0.16    0.33 
   7  -6  -2   -0.18    0.23 
   7  -6  -2    0.24    0.54 
   7  -6  -2    0.04    0.48 
   7   6  -2    0.76    0.55 
  -7   6   2   -0.08    0.20 
   7   6  -2   -0.10    0.37 
  -6  -6   2    9.48    1.06 
   6  -6  -2   10.27    0.55 
   6  -6  -2   11.79    1.17 
   6  -6  -2   11.63    1.10 
  -6   6   2    9.60    0.54 
   6   6  -2    9.46    0.81 
   6   6  -2   10.75    1.22 
   5  -6  -2   20.18    0.66 
   5  -6  -2   19.88    1.32 
  -5  -6   2   20.88    1.27 
   5  -6  -2   19.94    1.37 
  -5   6   2   19.06    0.67 
   5   6  -2   21.58    1.04 
   5   6  -2   16.69    1.24 
   4  -6  -2    0.80    0.43 
  -4  -6   2    1.24    0.49 
   4  -6  -2    1.07    0.41 
   4   6  -2    1.80    0.32 
   4   6  -2    1.04    0.28 
   4   6  -2    1.44    0.55 
   3  -6  -2   13.79    0.95 
   3  -6  -2   13.05    0.94 
  -3  -6   2   13.94    0.94 
   3   6  -2   13.32    1.01 
   3   6  -2   14.11    0.59 
   3   6  -2   11.72    0.56 
  -2  -6   2   16.68    0.92 
   2  -6  -2   15.86    1.03 
   2  -6  -2   17.16    0.98 
   2  -6  -2   16.09    0.55 
   2   6  -2   16.72    1.08 
  -2   6   2   16.36    0.54 
  -2   6   2   15.45    1.02 
   1  -6  -2   15.03    0.86 
   1  -6  -2   14.41    0.65 
  -1  -6   2   13.70    0.83 
   1  -6  -2   15.14    0.93 
   1   6  -2   14.36    0.95 
  -1   6   2   13.36    0.90 
  -1   6   2   14.95    0.63 
   0  -6   2   16.29    0.64 
   0  -6  -2   15.50    0.91 
   0  -6  -2   16.47    0.79 
   0  -6   2   17.09    0.65 
   0  -6   2   17.31    0.87 
   0  -6  -2   17.28    0.93 
   0   6  -2   18.10    0.89 
   0   6  -2   18.58    1.10 
   0   6   2   16.51    0.87 
   0   6   2   16.59    0.93 
   0   6   2   17.95    0.80 
  -1  -6  -2   18.19    0.95 
   1  -6   2   18.65    0.83 
  -1  -6  -2   19.10    0.96 
   1  -6   2   17.48    0.81 
   1  -6   2   17.80    0.90 
   1  -6   2   18.57    0.92 
  -1  -6  -2   16.79    0.91 
   1   6   2   18.95    0.95 
   1   6   2   19.13    0.93 
  -1   6  -2   19.02    1.14 
  -1   6  -2   18.27    0.88 
   1   6   2   18.94    0.97 
  -2  -6  -2    7.04    0.59 
   2  -6   2    7.05    0.60 
  -2  -6  -2    6.03    0.60 
   2  -6   2    6.03    0.54 
   2  -6   2    5.58    0.55 
   2  -6   2    6.60    0.55 
  -2  -6  -2    5.95    0.71 
  -2   6  -2    7.14    0.58 
  -2   6  -2    5.58    0.55 
   2   6   2    6.14    0.57 
  -2   6  -2    7.00    0.82 
   3  -6   2    6.97    0.63 
  -3  -6  -2    6.18    0.72 
   3  -6   2    6.45    0.61 
  -3  -6  -2    7.82    0.63 
   3  -6   2    6.17    0.71 
  -3  -6  -2    8.37    0.73 
   3  -6   2    6.74    0.87 
   3   6   2    8.06    0.66 
  -3   6  -2    6.47    0.67 
  -3   6  -2    8.10    0.96 
  -3   6  -2    7.17    0.68 
  -4  -6  -2   45.47    1.98 
  -4  -6  -2   50.40    1.97 
  -4  -6  -2   47.22    1.98 
   4  -6   2   51.06    2.16 
   4  -6   2   45.43    1.97 
  -4   6  -2   46.69    2.10 
  -4   6  -2   47.63    1.79 
  -4   6  -2   49.72    1.99 
   4   6   2   49.20    1.83 
   5  -6   2    0.09    0.45 
   5  -6   2   -0.74    0.28 
  -5  -6  -2   -0.53    0.31 
  -5  -6  -2   -0.21    0.30 
   5   6   2    0.12    0.34 
  -5   6  -2   -0.52    0.24 
  -5   6  -2    0.07    0.34 
   6  -6   2    0.30    0.40 
   6  -6   2    0.59    0.52 
  -6  -6  -2   -0.13    0.42 
  -6  -6  -2    0.18    0.47 
  -6   6  -2    0.09    0.30 
   6   6   2    0.02    0.37 
   7  -6   2    1.83    0.68 
   7  -6   2    3.20    0.80 
  -7  -6  -2    2.24    0.63 
  -7  -6  -2    2.31    0.67 
   7   6   2    2.03    0.58 
  -7   6  -2    0.41    0.45 
   7   6   2    1.54    0.61 
   8  -6   2   -0.38    0.52 
  -8  -6  -2   -0.07    0.54 
  -8  -6  -2    0.02    0.52 
   8  -6   2   -0.39    0.50 
   8   6   2    0.34    0.55 
   8   6   2    0.12    0.48 
  -8   6  -2    0.21    0.44 
  -9  -6  -2    0.29    0.59 
  -9  -6  -2   -0.14    0.48 
   9  -6   2    1.66    0.78 
   9  -6   2    0.56    0.50 
   9   6   2    1.10    0.68 
  -9   6  -2    0.83    0.53 
   9   6   2    1.03    0.59 
 -10  -6  -2    0.89    0.74 
 -10  -6  -2   -0.12    0.55 
  10  -6   2    0.63    0.75 
  10  -6   2   -0.81    0.66 
  10   6   2    0.26    0.61 
  10   6   2    0.02    0.50 
 -10   6  -2    0.79    0.56 
  11  -6   2    6.64    1.29 
 -11  -6  -2    5.11    1.18 
  11  -6   2    8.15    1.44 
 -11  -6  -2    8.80    1.45 
 -11   6  -2    7.77    1.09 
  11   6   2    7.19    1.23 
  11   6   2    6.40    1.30 
 -12  -6  -2    6.55    1.36 
 -12  -6  -2    5.84    1.32 
  12  -6   2    8.18    1.61 
  12  -6   2    5.42    1.35 
  12   6   2    4.18    1.72 
  12   6   2    6.44    1.32 
 -12   6  -2    6.66    1.10 
 -13  -6  -2    2.02    1.00 
  13  -6   2   -1.00    0.82 
 -13  -7   2    1.41    0.91 
  13  -7  -2   -0.70    0.59 
  13  -7  -2    0.03    0.92 
  13   7  -2   -0.34    0.60 
  13   7  -2    0.41    0.97 
 -12  -7   2    0.25    0.76 
  12  -7  -2   -0.47    0.86 
  12  -7  -2   -0.61    0.79 
  12   7  -2    0.09    0.78 
  12   7  -2   -0.58    0.56 
  11  -7  -2    0.18    0.85 
 -11  -7   2    1.39    0.83 
  11  -7  -2    1.94    1.00 
  11   7  -2    1.38    0.78 
  11   7  -2    1.44    0.97 
  10  -7  -2   27.37    2.12 
 -10  -7   2   27.93    1.89 
  10  -7  -2   29.92    2.19 
  10   7  -2   26.37    1.98 
 -10   7   2   22.60    1.27 
  10   7  -2   26.14    1.74 
   9  -7  -2    0.29    0.49 
   9  -7  -2   -0.39    0.61 
  -9  -7   2   -0.02    0.58 
   9   7  -2   -0.12    0.39 
   9   7  -2   -0.21    0.57 
  -9   7   2    0.19    0.28 
  -8  -7   2    4.48    0.92 
   8  -7  -2    4.49    0.51 
   8  -7  -2    6.33    1.17 
   8  -7  -2    5.26    1.02 
  -8   7   2    4.58    0.52 
   8   7  -2    5.09    1.01 
   8   7  -2    5.03    0.77 
  -7  -7   2   11.38    1.26 
   7  -7  -2   10.68    0.60 
   7  -7  -2   11.36    1.33 
   7  -7  -2   10.00    1.33 
   7   7  -2   10.04    0.86 
  -7   7   2    9.55    0.58 
   7   7  -2    8.99    1.20 
   6  -7  -2    1.60    0.60 
   6  -7  -2    1.19    0.61 
   6  -7  -2    0.91    0.21 
  -6  -7   2    2.22    0.64 
  -6   7   2    1.03    0.21 
   6   7  -2    1.44    0.60 
   6   7  -2    0.62    0.37 
  -5  -7   2   40.70    1.92 
   5  -7  -2   43.61    2.11 
   5  -7  -2   43.59    2.04 
   5   7  -2   42.90    1.59 
   5   7  -2   42.85    1.75 
   5   7  -2   39.98    2.01 
  -4  -7   2    4.78    0.75 
   4  -7  -2    5.10    0.78 
   4  -7  -2    5.52    0.88 
   4   7  -2    6.10    0.47 
   4   7  -2    5.17    0.45 
   4   7  -2    5.23    0.84 
   3  -7  -2   36.04    1.64 
  -3  -7   2   36.36    1.64 
   3  -7  -2   38.01    1.79 
   3   7  -2   38.60    1.79 
   3   7  -2   37.87    1.14 
   3   7  -2   35.90    1.13 
   2  -7  -2    2.65    0.60 
   2  -7  -2    2.01    0.48 
   2  -7  -2    2.31    0.24 
  -2  -7   2    2.26    0.49 
   2   7  -2    2.61    0.62 
  -2   7   2    1.76    0.56 
  -2   7   2    2.23    0.23 
   1  -7  -2   12.55    0.92 
   1  -7  -2   13.20    0.64 
  -1  -7   2   12.71    0.84 
   1  -7  -2   14.42    0.91 
  -1   7   2   12.76    0.63 
   1   7  -2   13.36    1.01 
  -1   7   2   13.63    0.95 
   0  -7  -2   53.61    1.79 
   0  -7   2   52.93    1.56 
   0  -7  -2   53.57    1.92 
   0  -7   2   55.30    1.88 
   0  -7   2   53.34    1.56 
   0   7   2   51.86    1.75 
   0   7   2   51.31    1.98 
   0   7  -2   53.85    2.17 
   1  -7   2   24.12    0.99 
  -1  -7  -2   24.45    1.30 
   1  -7   2   22.05    1.07 
  -1  -7  -2   23.10    1.12 
  -1  -7  -2   26.00    1.19 
   1  -7   2   25.00    1.00 
   1   7   2   24.22    1.19 
  -1   7  -2   24.77    1.39 
  -2  -7  -2   37.34    1.57 
  -2  -7  -2   35.16    1.49 
   2  -7   2   33.93    1.37 
   2  -7   2   34.87    1.42 
  -2  -7  -2   35.42    1.59 
   2  -7   2   36.74    1.54 
  -2   7  -2   33.07    1.69 
  -2   7  -2   36.28    1.51 
   2   7   2   33.96    1.48 
  -3  -7  -2   53.91    2.02 
  -3  -7  -2   49.47    2.03 
   3  -7   2   49.67    1.98 
   3  -7   2   51.87    1.82 
   3  -7   2   53.68    2.25 
   3   7   2   52.55    1.95 
  -3   7  -2   51.62    1.86 
  -3   7  -2   50.53    2.22 
  -4  -7  -2    0.76    0.43 
   4  -7   2    0.53    0.35 
  -4  -7  -2    1.28    0.52 
   4  -7   2    1.23    0.61 
   4  -7   2    1.08    0.43 
  -4   7  -2    0.57    0.55 
  -4   7  -2    0.72    0.37 
   4   7   2    0.64    0.39 
  -5  -7  -2    4.06    0.78 
  -5  -7  -2    5.17    0.77 
   5  -7   2    5.66    0.88 
   5  -7   2    4.10    0.83 
  -5   7  -2    3.99    0.84 
   5   7   2    5.16    0.72 
  -5   7  -2    4.17    0.59 
   6  -7   2    0.01    0.45 
  -6  -7  -2   -0.43    0.31 
   6  -7   2    2.09    0.71 
  -6  -7  -2    0.77    0.46 
   6   7   2   -0.30    0.34 
  -6   7  -2    0.21    0.35 
   7  -7   2   13.06    1.47 
  -7  -7  -2   10.51    1.32 
  -7  -7  -2   11.20    1.14 
   7  -7   2   12.85    1.28 
  -7   7  -2   11.36    0.95 
   7   7   2   10.48    0.99 
  -8  -7  -2    0.51    0.55 
  -8  -7  -2    1.78    0.73 
   8  -7   2    1.53    0.76 
   8  -7   2    0.65    0.63 
   8   7   2    1.17    0.64 
  -8   7  -2    0.76    0.49 
   8   7   2    0.25    0.50 
   9  -7   2   -0.25    0.62 
  -9  -7  -2   -0.05    0.54 
  -9  -7  -2   -0.05    0.47 
   9  -7   2    0.25    0.54 
   9   7   2   -0.01    0.53 
   9   7   2    0.13    0.58 
  -9   7  -2    0.28    0.45 
 -10  -7  -2    2.49    0.93 
  10  -7   2    3.52    1.05 
 -10  -7  -2    3.73    0.98 
  10  -7   2    3.44    1.05 
  10   7   2    2.74    0.83 
  10   7   2    5.27    1.12 
 -10   7  -2    2.61    0.72 
  11  -7   2    2.61    1.07 
  11  -7   2    1.19    0.93 
 -11  -7  -2    2.13    0.92 
 -11  -7  -2    3.20    1.08 
 -11   7  -2    1.52    0.69 
  11   7   2    0.61    0.75 
  11   7   2    3.44    1.00 
 -12  -7  -2    2.87    1.06 
 -12  -7  -2    1.10    0.95 
  12  -7   2    1.21    0.80 
  12  -7   2   -0.29    0.90 
  12   7   2    1.87    0.90 
  13  -8  -2    1.79    1.18 
  13  -8  -2    1.85    1.14 
 -13  -8   2    0.93    0.93 
  13   8  -2    2.06    1.10 
  13   8  -2    2.25    0.86 
  12  -8  -2    0.55    0.75 
 -12  -8   2   -0.41    0.70 
  12  -8  -2   -1.06    0.43 
  12   8  -2    0.13    0.59 
  12   8  -2   -0.10    0.77 
 -11  -8   2    1.82    0.92 
  11  -8  -2    2.01    1.04 
  11  -8  -2    2.89    1.01 
  11   8  -2    2.50    1.01 
  11   8  -2    3.31    0.88 
  10  -8  -2    7.29    1.46 
  10  -8  -2    8.71    1.51 
 -10  -8   2    6.70    1.23 
  10   8  -2    6.56    1.24 
  10   8  -2    5.98    0.98 
   9  -8  -2   -0.39    0.62 
   9  -8  -2   -0.75    0.67 
  -9  -8   2    0.37    0.65 
   9   8  -2   -0.46    0.40 
   9   8  -2    0.12    0.61 
  -9   8   2    0.33    0.30 
  -8  -8   2   15.47    1.38 
   8  -8  -2   14.88    1.51 
   8  -8  -2   10.28    1.39 
   8   8  -2   13.87    1.10 
   8   8  -2   13.88    1.36 
  -8   8   2   13.09    0.72 
  -7  -8   2    9.83    1.23 
   7  -8  -2    9.61    1.35 
   7  -8  -2   11.46    1.36 
   7  -8  -2    9.15    0.50 
   7   8  -2    9.19    1.28 
  -7   8   2    9.73    0.52 
   7   8  -2    8.20    0.82 
  -6  -8   2   -0.22    0.43 
   6  -8  -2   -0.52    0.48 
   6  -8  -2    0.10    0.44 
   6  -8  -2    0.06    0.10 
   6  -8  -2   -0.01    0.10 
  -6   8   2   -0.05    0.09 
   6   8  -2   -0.45    0.42 
   6   8  -2   -0.24    0.24 
   5  -8  -2    5.68    0.86 
  -5  -8   2    4.47    0.75 
   5  -8  -2    5.34    0.89 
   5   8  -2    5.54    0.58 
   5   8  -2    5.14    0.90 
   5   8  -2    4.67    0.54 
   4  -8  -2    1.67    0.59 
  -4  -8   2    1.21    0.44 
   4  -8  -2    0.76    0.47 
   4   8  -2    0.78    0.24 
   4   8  -2   -0.06    0.48 
   4   8  -2    0.96    0.26 
   3  -8  -2    1.14    0.49 
   3  -8  -2    2.43    0.55 
  -3  -8   2    3.63    0.65 
   3   8  -2    1.97    0.56 
   3   8  -2    2.20    0.21 
  -3   8   2    2.49    0.63 
   3   8  -2    2.09    0.21 
   2  -8  -2    0.66    0.37 
   2  -8  -2    0.43    0.46 
   2  -8  -2    0.21    0.17 
  -2  -8   2    0.46    0.37 
   2   8  -2    0.44    0.48 
  -2   8   2    0.00    0.42 
  -2   8   2    0.53    0.18 
   1  -8  -2    0.16    0.40 
   1  -8  -2    0.69    0.36 
   1  -8  -2    0.39    0.24 
  -1  -8   2    0.25    0.33 
   1   8  -2    0.95    0.52 
  -1   8   2    0.01    0.38 
  -1   8   2    0.16    0.22 
   0  -8   2    2.36    0.43 
   0  -8   2    2.02    0.26 
   0  -8  -2    1.15    0.33 
   0  -8   2    2.08    0.27 
   0  -8  -2    2.40    0.48 
   0   8   2    2.29    0.40 
   0   8  -2    2.09    0.62 
   0   8   2    2.21    0.60 
   1  -8   2    6.49    0.51 
   1  -8   2    6.47    0.52 
  -1  -8  -2    6.38    0.70 
   1  -8   2    5.97    0.63 
  -1  -8  -2    5.83    0.68 
   1   8   2    6.31    0.76 
  -1   8  -2    5.86    0.86 
   2  -8   2  109.31    3.29 
  -2  -8  -2  109.87    3.46 
   2  -8   2  107.18    3.24 
  -2  -8  -2  105.86    3.35 
   2   8   2  110.60    3.45 
  -2   8  -2  102.81    3.67 
  -3  -8  -2    0.79    0.46 
   3  -8   2    0.90    0.40 
  -3  -8  -2    0.57    0.36 
   3  -8   2    0.83    0.51 
   3  -8   2    0.75    0.34 
   3   8   2    0.92    0.44 
  -3   8  -2    0.47    0.48 
   4  -8   2    4.20    0.71 
  -4  -8  -2    3.24    0.72 
   4  -8   2    3.38    0.52 
   4  -8   2    4.31    0.87 
  -4  -8  -2    3.68    0.63 
  -4   8  -2    3.62    0.58 
  -4   8  -2    2.74    0.78 
   4   8   2    4.31    0.67 
  -5  -8  -2    0.13    0.44 
   5  -8   2    0.83    0.38 
  -5  -8  -2    1.13    0.60 
   5  -8   2    0.84    0.50 
   5  -8   2    1.45    0.66 
  -5   8  -2    0.94    0.40 
   5   8   2    1.29    0.47 
  -5   8  -2   -0.39    0.45 
  -6  -8  -2   12.85    1.09 
   6  -8   2   13.42    1.29 
  -6  -8  -2   12.13    1.33 
   6  -8   2   13.86    1.23 
  -6   8  -2   11.01    0.87 
   6   8   2   11.69    1.01 
   7  -8   2    0.17    0.57 
   7  -8   2    0.40    0.54 
  -7  -8  -2   -0.59    0.45 
  -7  -8  -2   -0.20    0.40 
  -7   8  -2    0.67    0.41 
   7   8   2   -0.55    0.40 
   8  -8   2   14.78    1.49 
  -8  -8  -2   12.89    1.30 
   8  -8   2   16.93    1.57 
  -8  -8  -2   14.65    1.34 
  -8   8  -2   17.44    1.18 
   8   8   2   17.51    1.43 
   8   8   2   13.73    1.23 
  -9  -8  -2    6.17    1.10 
  -9  -8  -2    6.55    1.27 
   9  -8   2   10.07    1.50 
   9  -8   2    8.86    1.40 
  -9   8  -2    5.97    0.89 
   9   8   2    8.18    1.18 
   9   8   2    6.96    1.16 
  10  -8   2   13.68    1.77 
 -10  -8  -2   11.20    1.52 
  10  -8   2   12.01    1.72 
 -10  -8  -2   12.24    1.63 
 -10   8  -2   12.28    1.15 
  10   8   2   10.61    1.35 
  10   8   2    8.93    1.37 
 -11  -8  -2   -0.64    0.76 
  11  -8   2   -1.29    0.67 
  11  -8   2    0.33    0.84 
 -11  -8  -2   -1.10    0.72 
  11   8   2    0.53    0.64 
  11   8   2   -0.76    0.68 
  12  -8   2    0.91    0.99 
 -12  -8  -2   -0.27    0.77 
 -12  -8  -2    0.18    0.84 
  12  -8   2    1.53    0.98 
  12   8   2    1.39    0.81 
 -13  -9   2    5.26    1.41 
  13  -9  -2    7.24    1.64 
  13   9  -2    5.59    1.22 
  13   9  -2    4.91    1.33 
 -12  -9   2    0.70    0.68 
  12  -9  -2    0.31    0.87 
  12  -9  -2    0.30    0.69 
  12   9  -2   -0.64    0.87 
  12   9  -2    0.70    0.64 
  11  -9  -2    2.75    1.04 
  11  -9  -2   -0.65    0.80 
 -11  -9   2    1.03    0.72 
  11   9  -2    1.33    0.93 
  11   9  -2   -0.22    0.59 
  10  -9  -2    1.57    0.92 
  10  -9  -2    0.17    0.86 
 -10  -9   2    1.18    0.69 
  10   9  -2   -0.18    0.44 
  10   9  -2    0.07    0.67 
  -9  -9   2    9.47    1.33 
   9  -9  -2    7.57    1.32 
   9  -9  -2    8.84    1.50 
   9   9  -2    8.46    1.09 
   9   9  -2   12.52    1.61 
   8  -9  -2   12.76    1.66 
   8  -9  -2   14.89    1.49 
  -8  -9   2   15.84    1.44 
   8   9  -2   11.58    1.02 
  -8   9   2   12.75    0.70 
   8   9  -2   13.69    1.64 
   7  -9  -2    1.73    0.70 
   7  -9  -2    1.28    0.19 
  -7  -9   2    0.80    0.53 
   7  -9  -2    0.53    0.63 
   7  -9  -2    1.20    0.18 
   7   9  -2    0.93    0.41 
  -7   9   2    1.29    0.18 
   7   9  -2    1.05    0.65 
  -6  -9   2   11.90    1.18 
   6  -9  -2   13.50    1.33 
   6  -9  -2   13.95    1.26 
   6   9  -2   14.49    1.30 
   6   9  -2   13.89    0.89 
   5  -9  -2    2.76    0.68 
  -5  -9   2    2.33    0.68 
   5  -9  -2    1.79    0.72 
   5   9  -2    2.61    0.69 
   5   9  -2    2.42    0.39 
   5   9  -2    1.84    0.37 
   4  -9  -2   15.52    1.15 
   4  -9  -2   14.88    1.27 
  -4  -9   2   10.95    1.03 
   4   9  -2   13.53    0.64 
   4   9  -2   12.03    1.07 
   4   9  -2   13.41    0.62 
   3  -9  -2    2.90    0.24 
  -3  -9   2    4.79    0.74 
   3  -9  -2    4.02    0.77 
   3  -9  -2    3.51    0.25 
   3  -9  -2    3.44    0.65 
  -3   9   2    3.79    0.75 
   3   9  -2    3.69    0.20 
  -3   9   2    3.22    0.23 
   3   9  -2    4.25    0.78 
   3   9  -2    3.12    0.20 
  -2  -9   2   10.78    0.89 
   2  -9  -2   11.95    0.89 
   2  -9  -2   10.18    0.99 
   2  -9  -2    9.24    0.54 
   2   9  -2   10.18    1.03 
  -2   9   2   10.32    1.01 
  -2   9   2    8.74    0.51 
   1  -9  -2   28.06    1.08 
   1  -9  -2   22.71    1.40 
  -1  -9   2   25.36    1.28 
   1  -9  -2   24.60    1.27 
  -1   9   2   26.84    1.49 
   1   9  -2   25.21    1.54 
  -1   9   2   25.37    1.04 
   0  -9  -2    4.03    0.59 
   0  -9  -2    4.53    0.56 
   0  -9   2    3.03    0.52 
   0  -9   2    3.20    0.33 
   0  -9   2    3.23    0.34 
   0   9   2    4.26    0.73 
   0   9  -2    3.27    0.67 
   1  -9   2    4.44    0.45 
  -1  -9  -2    3.57    0.57 
  -1  -9  -2    3.15    0.56 
   1  -9   2    2.99    0.52 
   1  -9   2    3.03    0.42 
  -1   9  -2    3.38    0.44 
   1   9   2    5.14    0.77 
  -1   9  -2    3.01    0.67 
  -2  -9  -2    4.10    0.64 
  -2  -9  -2    3.90    0.57 
   2  -9   2    3.20    0.52 
   2  -9   2    3.37    0.51 
  -2   9  -2    3.56    0.74 
   2   9   2    3.29    0.68 
   3  -9   2   26.86    1.39 
   3  -9   2   25.41    1.66 
  -3  -9  -2   30.39    1.56 
  -3  -9  -2   27.34    1.40 
   3  -9   2   29.22    1.27 
  -3   9  -2   30.56    1.76 
   3   9   2   28.40    1.46 
  -4  -9  -2   79.19    2.78 
   4  -9   2   75.75    2.84 
   4  -9   2   76.73    3.15 
  -4  -9  -2   77.10    2.95 
   4  -9   2   75.52    2.52 
  -4   9  -2   74.87    2.55 
  -4   9  -2   75.90    3.15 
   4   9   2   78.23    2.81 
   5  -9   2    6.48    0.71 
  -5  -9  -2    7.26    0.91 
  -5  -9  -2    7.23    1.03 
   5  -9   2    6.12    0.91 
   5  -9   2    6.51    1.08 
   5   9   2    4.04    0.76 
  -5   9  -2    6.67    1.06 
  -5   9  -2    5.40    0.69 
   6  -9   2    2.35    0.52 
   6  -9   2    2.35    0.79 
   6  -9   2    1.16    0.58 
  -6  -9  -2    2.01    0.64 
  -6  -9  -2    1.74    0.57 
  -6   9  -2    2.50    0.53 
   6   9   2    2.38    0.63 
   7  -9   2    1.35    0.60 
  -7  -9  -2    0.85    0.54 
  -7  -9  -2    0.54    0.65 
   7  -9   2    0.21    0.67 
   7   9   2    1.18    0.60 
  -7   9  -2    0.80    0.43 
   8  -9   2    4.21    1.04 
  -8  -9  -2    3.07    0.81 
  -8  -9  -2    4.28    1.01 
   8  -9   2    3.36    0.96 
   8   9   2    3.85    0.88 
  -8   9  -2    2.98    0.62 
   8   9   2    4.31    0.87 
  -9  -9  -2    1.22    0.69 
   9  -9   2   -0.18    0.69 
   9  -9   2   -0.53    0.65 
  -9  -9  -2   -0.47    0.45 
   9   9   2   -0.03    0.53 
   9   9   2    0.46    0.63 
  -9   9  -2   -0.74    0.38 
  10  -9   2    2.99    1.12 
  10  -9   2    2.48    1.08 
 -10  -9  -2    2.54    1.02 
 -10  -9  -2    3.28    0.97 
  10   9   2    3.10    0.97 
 -10   9  -2    1.19    0.64 
  10   9   2    3.83    1.00 
 -11  -9  -2    2.58    1.12 
 -11  -9  -2    4.20    1.06 
  11  -9   2    3.65    1.14 
  11  -9   2    2.74    1.15 
  11   9   2    4.35    1.11 
  12  -9   2    1.91    1.13 
 -12  -9  -2    3.70    1.23 
 -12  -9  -2    1.69    0.93 
  12  -9   2    1.61    1.14 
  12   9   2    2.47    0.98 
  12 -10  -2    0.15    0.67 
  12 -10  -2   -0.71    0.96 
 -12 -10   2   -0.36    0.78 
  12  10  -2   -1.64    0.67 
  12  10  -2   -0.65    0.44 
  11 -10  -2    0.00    0.71 
 -11 -10   2   -1.05    0.65 
  11 -10  -2   -0.32    0.63 
  11  10  -2    0.62    0.62 
  11  10  -2   -0.42    0.68 
  10 -10  -2    2.16    1.12 
 -10 -10   2    3.04    1.05 
  10 -10  -2    2.55    1.05 
  10  10  -2    4.61    1.17 
  10  10  -2    4.56    0.87 
  -9 -10   2    2.93    0.95 
   9 -10  -2    1.78    0.99 
   9 -10  -2    2.79    0.94 
   9  10  -2    0.67    0.86 
   9  10  -2    1.31    0.55 
   8 -10  -2    0.94    0.69 
   8 -10  -2   -0.61    0.69 
  -8 -10   2   -0.45    0.52 
   8  10  -2    0.18    0.63 
   8  10  -2   -0.32    0.37 
   7 -10  -2    0.33    0.60 
   7 -10  -2   -1.29    0.48 
  -7 -10   2   -0.49    0.50 
   7  10  -2   -0.19    0.29 
   7  10  -2    1.37    0.67 
   6 -10  -2    6.53    1.14 
  -6 -10   2    5.52    0.95 
   6 -10  -2    6.98    1.05 
   6  10  -2    7.10    1.12 
   6  10  -2    4.91    0.60 
   5 -10  -2   -0.18    0.53 
  -5 -10   2   -0.13    0.46 
   5 -10  -2    0.37    0.44 
   5  10  -2    0.88    0.60 
   5  10  -2    0.03    0.20 
   5  10  -2    0.29    0.23 
  -4 -10   2   25.77    1.53 
   4 -10  -2   25.65    1.51 
   4 -10  -2   26.09    1.68 
   4  10  -2   25.76    0.90 
   4  10  -2   24.61    0.90 
  -4  10   2   25.59    1.71 
   4  10  -2   21.78    1.57 
  -3 -10   2    3.77    0.67 
   3 -10  -2    5.54    0.78 
   3 -10  -2    5.28    0.35 
   3 -10  -2    4.88    0.89 
  -3  10   2    4.31    0.31 
  -3  10   2    6.06    0.99 
   3  10  -2    3.79    0.86 
   2 -10  -2   47.84    1.55 
  -2 -10   2   46.38    2.00 
   2 -10  -2   46.26    1.97 
   2 -10  -2   47.80    2.24 
  -2  10   2   47.16    2.25 
   2  10  -2   49.08    2.30 
  -2  10   2   48.31    1.53 
  -1 -10   2   17.66    0.55 
   1 -10  -2   16.68    1.06 
   1 -10  -2   17.32    1.27 
   1 -10  -2   18.08    0.92 
  -1 -10   2   20.30    1.14 
  -1 -10   2   18.49    0.56 
  -1  10   2   18.57    0.89 
   1  10  -2   21.14    1.45 
  -1  10   2   15.73    1.24 
   0 -10   2    0.65    0.21 
   0 -10  -2    0.90    0.39 
   0 -10   2    0.79    0.23 
   0 -10  -2    0.73    0.35 
   0 -10   2    0.54    0.35 
   0  10   2    1.05    0.49 
   0  10  -2    0.28    0.51 
   1 -10   2    7.91    0.69 
  -1 -10  -2    9.70    0.79 
  -1 -10  -2    7.87    0.76 
   1 -10   2    7.11    0.57 
   1 -10   2    9.07    0.62 
  -1  10  -2    8.18    1.09 
   1  10   2    8.12    0.97 
  -1  10  -2    7.65    0.58 
   2 -10   2    0.20    0.26 
  -2 -10  -2    0.56    0.37 
  -2 -10  -2    0.21    0.37 
   2 -10   2    0.16    0.27 
  -2  10  -2   -0.11    0.38 
   2  10   2    0.30    0.48 
   3 -10   2    0.77    0.36 
   3 -10   2    0.12    0.33 
  -3 -10  -2    0.39    0.43 
   3 -10   2    0.51    0.44 
  -3 -10  -2    0.65    0.42 
  -3  10  -2    0.34    0.46 
   3  10   2    1.25    0.54 
   4 -10   2   22.38    1.66 
   4 -10   2   21.87    1.12 
   4 -10   2   22.83    1.39 
  -4 -10  -2   20.68    1.43 
  -4 -10  -2   23.48    1.30 
  -4  10  -2   21.74    1.62 
   4  10   2   23.57    1.42 
  -5 -10  -2   13.17    1.08 
  -5 -10  -2    9.56    1.22 
   5 -10   2   11.69    1.48 
   5 -10   2   12.10    0.88 
   5 -10   2   12.75    1.14 
  -5  10  -2   12.98    0.91 
  -5  10  -2   11.77    1.47 
   5  10   2   12.68    1.06 
   6 -10   2    1.06    0.45 
   6 -10   2    0.60    0.52 
   6 -10   2    1.59    0.77 
  -6 -10  -2    1.35    0.69 
  -6 -10  -2    0.97    0.53 
  -6  10  -2   -0.32    0.60 
   6  10   2    1.01    0.53 
  -6  10  -2    0.64    0.39 
   7 -10   2    1.87    0.54 
   7 -10   2    0.35    0.61 
   7 -10   2    0.58    0.66 
  -7 -10  -2    1.80    0.63 
  -7 -10  -2    1.03    0.69 
  -7  10  -2    1.43    0.49 
   7  10   2    0.91    0.56 
  -8 -10  -2    3.05    0.81 
   8 -10   2    5.34    1.22 
  -8 -10  -2    5.79    1.14 
   8 -10   2    5.36    0.78 
   8 -10   2    6.21    1.12 
   8  10   2    5.74    0.99 
  -8  10  -2    4.25    0.74 
   8  10   2    5.20    0.94 
   9 -10   2    3.62    1.08 
  -9 -10  -2    2.89    0.95 
  -9 -10  -2    1.76    0.82 
   9 -10   2    1.23    0.93 
   9  10   2    1.71    0.83 
   9  10   2    1.14    0.69 
  -9  10  -2    1.69    0.53 
 -10 -10  -2    7.26    1.27 
 -10 -10  -2    6.44    1.27 
  10 -10   2    7.93    1.44 
  10 -10   2    8.42    1.61 
  10  10   2    7.35    1.29 
  10  10   2    8.40    1.30 
  11 -10   2    0.37    0.69 
 -11 -10  -2   -0.47    0.72 
 -11 -10  -2   -0.06    0.67 
  11 -10   2    0.47    0.94 
  11  10   2   -0.54    0.58 
  12 -11  -2    1.65    1.16 
  12 -11  -2    1.52    1.17 
 -12 -11   2    0.20    0.88 
  12  11  -2    2.49    1.16 
 -11 -11   2    0.15    0.82 
  11 -11  -2   -1.46    0.83 
  11 -11  -2   -0.18    0.77 
  11  11  -2   -0.33    0.69 
  10 -11  -2    1.48    1.04 
 -10 -11   2    1.88    0.94 
  10 -11  -2    0.80    0.90 
  10  11  -2    1.36    1.02 
  10  11  -2    2.53    0.72 
   9 -11  -2   -0.60    0.75 
   9 -11  -2    2.33    0.93 
  -9 -11   2    0.01    0.69 
   9  11  -2    0.14    0.43 
   9  11  -2   -0.67    0.66 
   8 -11  -2    0.37    0.68 
   8 -11  -2   -0.51    0.67 
  -8 -11   2   -0.06    0.64 
   8  11  -2    0.81    0.42 
   8  11  -2   -0.83    0.52 
   7 -11  -2    0.62    0.72 
  -7 -11   2    0.34    0.62 
   7 -11  -2   -0.08    0.52 
   7  11  -2    0.03    0.32 
   7  11  -2    0.42    0.69 
   6 -11  -2    0.67    0.55 
   6 -11  -2    1.48    0.73 
  -6 -11   2    0.53    0.50 
   6  11  -2    1.03    0.70 
   6  11  -2    0.67    0.30 
   5 -11  -2    1.09    0.56 
  -5 -11   2   -0.36    0.47 
   5 -11  -2    0.46    0.57 
   5  11  -2    0.12    0.20 
   5  11  -2    1.26    0.67 
   5  11  -2    0.56    0.23 
   4 -11  -2    4.98    0.82 
  -4 -11   2    5.24    0.88 
   4 -11  -2    4.89    0.99 
  -4  11   2    5.94    1.05 
   4  11  -2    4.69    0.98 
   4  11  -2    4.28    0.32 
   4  11  -2    4.94    0.32 
  -3 -11   2    6.34    0.92 
   3 -11  -2    4.94    0.80 
   3 -11  -2    4.98    0.39 
   3 -11  -2    5.77    0.98 
  -3  11   2    5.60    1.00 
  -3  11   2    4.94    0.37 
   3  11  -2    5.56    0.99 
   2 -11  -2    0.36    0.25 
  -2 -11   2   -0.53    0.33 
   2 -11  -2   -0.43    0.44 
   2 -11  -2    0.04    0.34 
   2  11  -2    1.01    0.62 
  -2  11   2   -0.03    0.18 
  -2  11   2   -0.04    0.50 
  -1 -11   2    4.58    0.72 
   1 -11  -2    4.48    0.71 
  -1 -11   2    4.32    0.24 
   1 -11  -2    3.83    0.81 
  -1 -11   2    4.37    0.25 
   1 -11  -2    5.29    0.61 
  -1  11   2    4.40    0.86 
   1  11  -2    5.24    0.95 
   0 -11  -2    2.30    0.51 
   0 -11   2    2.20    0.52 
   0 -11   2    1.93    0.31 
   0 -11  -2    2.37    0.49 
   0 -11   2    1.66    0.28 
   0  11  -2    2.88    0.77 
   0  11  -2    1.78    0.29 
   0  11   2    2.52    0.70 
  -1 -11  -2    1.71    0.50 
   1 -11   2    0.81    0.31 
   1 -11   2    0.63    0.38 
  -1 -11  -2    1.65    0.51 
   1 -11   2    1.05    0.33 
  -1  11  -2    1.41    0.63 
  -1  11  -2    1.48    0.35 
   1  11   2    2.06    0.61 
  -2 -11  -2    6.26    0.75 
   2 -11   2    6.26    0.69 
   2 -11   2    5.63    0.68 
  -2 -11  -2    7.21    0.91 
   2  11   2    5.60    0.92 
  -2  11  -2    7.07    1.12 
  -3 -11  -2    0.40    0.37 
   3 -11   2    0.24    0.38 
   3 -11   2    0.66    0.63 
  -3 -11  -2   -0.51    0.35 
   3 -11   2    0.05    0.31 
  -3  11  -2   -0.28    0.52 
   3  11   2   -0.06    0.42 
  -4 -11  -2    0.13    0.37 
   4 -11   2    0.16    0.58 
   4 -11   2   -0.23    0.29 
  -4 -11  -2    0.44    0.55 
   4 -11   2   -0.11    0.40 
  -4  11  -2    0.50    0.65 
   4  11   2    0.24    0.52 
  -5 -11  -2    7.94    0.93 
   5 -11   2    7.49    0.73 
   5 -11   2    7.70    1.08 
   5 -11   2    7.36    1.25 
  -5 -11  -2    5.91    0.98 
  -5  11  -2    8.62    1.35 
   5  11   2    7.20    0.99 
   6 -11   2   26.10    1.32 
   6 -11   2   24.42    1.68 
  -6 -11  -2   28.70    1.60 
   6 -11   2   23.77    1.89 
  -6 -11  -2   27.86    1.84 
  -6  11  -2   26.73    1.36 
  -6  11  -2   22.75    1.84 
   6  11   2   22.47    1.53 
   7 -11   2    2.64    0.93 
   7 -11   2    1.97    0.78 
   7 -11   2    1.79    0.51 
  -7 -11  -2    0.54    0.51 
  -7 -11  -2    1.87    0.81 
  -7  11  -2    1.36    0.47 
   7  11   2    1.68    0.69 
   8 -11   2    1.13    0.87 
  -8 -11  -2    1.04    0.63 
   8 -11   2   -0.65    0.56 
   8 -11   2    0.30    0.43 
  -8 -11  -2   -0.20    0.51 
  -8  11  -2    0.83    0.48 
   8  11   2    0.86    0.59 
   8  11   2    0.54    0.58 
   9 -11   2    1.05    0.78 
  -9 -11  -2    1.09    0.84 
  -9 -11  -2    0.11    0.59 
   9 -11   2    0.59    0.84 
   9  11   2   -0.30    0.58 
   9  11   2    0.22    0.59 
  10 -11   2   -0.68    0.78 
 -10 -11  -2   -0.30    0.78 
 -10 -11  -2   -0.68    0.63 
  10 -11   2    0.28    0.88 
  10  11   2    0.04    0.57 
  10  11   2   -0.01    0.71 
  11 -11   2   -0.05    0.70 
  11 -11   2   -0.35    0.85 
 -11 -11  -2    0.01    0.83 
 -11 -11  -2    0.47    0.70 
  11  11   2   -0.32    0.58 
  11 -12  -2    2.01    1.16 
  11 -12  -2   -0.33    0.84 
 -11 -12   2   -1.40    0.66 
  11  12  -2   -0.87    0.71 
  10 -12  -2    0.03    0.91 
 -10 -12   2   -1.44    0.60 
  10 -12  -2    1.01    0.73 
  10  12  -2   -0.37    0.76 
  -9 -12   2    0.87    0.83 
   9 -12  -2   -0.81    0.71 
   9 -12  -2    0.42    0.67 
   9  12  -2    0.23    0.75 
  -8 -12   2   15.74    1.80 
   8 -12  -2   19.80    1.78 
   8 -12  -2   15.26    1.93 
   8  12  -2   15.80    1.63 
   8  12  -2   14.63    1.07 
   7 -12  -2    1.95    0.78 
  -7 -12   2    0.39    0.67 
   7 -12  -2    1.47    0.87 
   7  12  -2    1.25    0.79 
   7  12  -2    1.02    0.39 
   6 -12  -2   -0.22    0.55 
  -6 -12   2    0.96    0.66 
   6 -12  -2   -0.05    0.50 
   6  12  -2   -0.10    0.63 
   6  12  -2   -0.05    0.23 
   5 -12  -2    7.89    1.25 
  -5 -12   2    5.55    0.93 
   5 -12  -2    7.01    1.03 
   5  12  -2    5.60    0.45 
   5  12  -2    6.68    1.17 
   5  12  -2    5.29    0.46 
  -4 -12   2   -0.24    0.46 
   4 -12  -2    0.07    0.50 
   4 -12  -2    0.16    0.12 
   4 -12  -2    0.08    0.53 
   4 -12  -2    0.25    0.13 
   4  12  -2    0.28    0.59 
   4  12  -2    0.17    0.11 
  -4  12   2   -0.10    0.56 
   4  12  -2    0.32    0.12 
  -3 -12   2    4.63    0.81 
   3 -12  -2    2.99    0.84 
   3 -12  -2    3.65    0.40 
   3 -12  -2    4.20    0.74 
  -3  12   2    3.45    0.91 
   3  12  -2    4.01    0.91 
  -3  12   2    3.78    0.38 
   2 -12  -2   10.77    1.09 
   2 -12  -2   10.71    0.94 
   2 -12  -2   10.26    0.69 
  -2 -12   2   10.45    1.00 
   2  12  -2   12.24    1.46 
  -2  12   2   10.79    0.66 
  -2  12   2    9.67    1.26 
  -1 -12   2    0.58    0.14 
   1 -12  -2    0.40    0.40 
  -1 -12   2    0.29    0.12 
   1 -12  -2    0.60    0.55 
   1 -12  -2    0.28    0.32 
  -1 -12   2    0.83    0.46 
   1  12  -2   -0.32    0.49 
  -1  12   2   -0.71    0.42 
   0 -12   2   -0.10    0.20 
   0 -12   2    0.17    0.20 
   0 -12   2    0.11    0.34 
   0 -12  -2    0.36    0.39 
   0 -12  -2   -0.29    0.31 
   0  12   2   -0.20    0.46 
   0  12  -2   -0.05    0.16 
   0  12  -2    0.31    0.57 
  -1 -12  -2    0.04    0.35 
   1 -12   2    0.51    0.39 
   1 -12   2   -0.15    0.25 
  -1 -12  -2    0.68    0.41 
   1 -12   2    0.32    0.28 
  -1  12  -2    0.48    0.55 
  -1  12  -2    0.40    0.28 
   1  12   2    0.01    0.48 
   2 -12   2   23.04    1.21 
  -2 -12  -2   22.46    1.25 
   2 -12   2   24.16    1.24 
  -2 -12  -2   21.92    1.38 
  -2  12  -2   24.24    1.73 
   2  12   2   24.21    1.56 
   3 -12   2    5.44    0.70 
   3 -12   2    3.74    0.97 
   3 -12   2    6.20    0.79 
  -3 -12  -2    5.86    0.77 
  -3 -12  -2    6.79    0.98 
   3  12   2    4.97    0.91 
  -3  12  -2    6.43    1.16 
   4 -12   2    1.91    0.61 
   4 -12   2    1.17    0.77 
   4 -12   2    2.03    0.47 
  -4 -12  -2    0.75    0.47 
  -4 -12  -2    1.64    0.64 
   4  12   2    1.14    0.64 
  -4  12  -2    1.31    0.77 
   5 -12   2    3.42    0.94 
  -5 -12  -2    3.20    0.69 
   5 -12   2    3.49    0.59 
   5 -12   2    3.29    0.76 
  -5 -12  -2    2.48    0.79 
   5  12   2    3.98    0.84 
  -5  12  -2    4.82    1.05 
   6 -12   2   -0.27    0.56 
   6 -12   2   -0.40    0.62 
   6 -12   2   -0.05    0.36 
  -6 -12  -2    0.93    0.67 
  -6 -12  -2    0.15    0.46 
  -6  12  -2   -0.72    0.60 
   6  12   2    0.45    0.57 
   7 -12   2    0.39    0.40 
   7 -12   2    0.54    0.82 
   7 -12   2    0.66    0.64 
  -7 -12  -2   -0.08    0.46 
  -7 -12  -2   -0.22    0.44 
   7  12   2   -0.60    0.57 
  -8 -12  -2    6.37    1.29 
   8 -12   2    8.48    1.37 
   8 -12   2   10.36    1.61 
  -8 -12  -2    6.46    1.05 
   8  12   2    8.61    1.30 
   8  12   2    6.83    1.06 
   9 -12   2   -0.52    0.76 
  -9 -12  -2    0.26    0.64 
  -9 -12  -2    0.16    0.76 
   9 -12   2   -0.81    0.61 
   9  12   2   -0.23    0.61 
   9  12   2   -0.25    0.50 
 -10 -12  -2    6.46    1.36 
  10 -12   2    9.69    1.63 
 -10 -12  -2    7.88    1.28 
  10 -12   2    5.40    1.53 
  10  12   2    6.99    1.24 
 -11 -12  -2   -0.23    0.83 
  11 -12   2   -0.20    0.83 
  11 -12   2   -0.49    0.95 
 -11 -12  -2    1.84    0.87 
  11  12   2    0.70    0.71 
  11 -13  -2    0.81    0.92 
  11 -13  -2   -1.58    0.78 
 -11 -13   2    0.28    0.88 
  11  13  -2   -0.25    0.83 
  10 -13  -2   -0.69    0.70 
  10 -13  -2   -0.26    0.64 
 -10 -13   2   -0.34    0.82 
  10  13  -2    0.09    0.93 
   9 -13  -2    4.86    1.10 
  -9 -13   2    4.16    1.10 
   9 -13  -2    5.58    1.41 
   9  13  -2    6.36    1.37 
  -8 -13   2    1.68    0.75 
   8 -13  -2    3.43    1.01 
   8 -13  -2    0.66    0.87 
   8  13  -2    1.67    0.87 
   7 -13  -2    1.98    0.82 
  -7 -13   2    0.96    0.76 
   7 -13  -2    2.17    0.82 
   7  13  -2    0.52    0.78 
   6 -13  -2    8.82    1.35 
  -6 -13   2    8.64    1.23 
   6 -13  -2    8.21    1.22 
   6  13  -2    9.09    1.41 
   5 -13  -2    1.69    0.79 
  -5 -13   2    1.51    0.72 
   5 -13  -2    1.90    0.69 
   5  13  -2    3.22    0.94 
   5  13  -2    2.23    0.35 
   4 -13  -2    8.42    1.11 
   4 -13  -2    7.06    0.40 
  -4 -13   2    8.89    1.17 
   4 -13  -2    8.58    1.28 
   4  13  -2    7.63    1.23 
  -4  13   2    7.59    1.27 
   3 -13  -2    1.70    0.32 
   3 -13  -2    1.85    0.60 
   3 -13  -2    0.89    0.66 
  -3 -13   2    2.22    0.69 
  -3  13   2    2.70    0.91 
   3  13  -2    2.19    0.80 
  -3  13   2    1.76    0.32 
   2 -13  -2    1.68    0.41 
   2 -13  -2    2.08    0.60 
   2 -13  -2    2.15    0.70 
  -2 -13   2    1.18    0.52 
  -2  13   2    2.27    0.78 
   2  13  -2    1.91    0.80 
  -1 -13   2    9.13    1.03 
   1 -13  -2   12.72    0.87 
  -1 -13   2    9.86    0.43 
   1 -13  -2    9.41    0.89 
  -1 -13   2   10.29    0.42 
   1 -13  -2    8.91    1.18 
   1  13  -2   11.11    1.45 
  -1  13   2   11.98    1.41 
   0 -13   2   15.93    1.14 
   0 -13  -2   15.16    1.07 
   0 -13   2   14.57    0.73 
   0 -13  -2   16.96    1.10 
   0 -13   2   13.74    0.74 
   0  13  -2   17.17    0.75 
   0  13   2   12.43    1.26 
   0  13  -2   15.03    1.37 
  -1 -13  -2    0.77    0.42 
  -1 -13  -2    0.24    0.38 
   1 -13   2    0.98    0.35 
   1 -13   2    0.36    0.41 
   1  13   2    0.48    0.55 
  -1  13  -2    0.00    0.58 
   2 -13   2    0.17    0.32 
   2 -13   2    0.13    0.36 
  -2 -13  -2    0.63    0.39 
  -2 -13  -2    0.03    0.44 
   2  13   2    0.59    0.60 
  -2  13  -2    0.34    0.61 
   3 -13   2    9.30    0.92 
   3 -13   2    8.37    1.34 
   3 -13   2    8.55    0.78 
  -3 -13  -2    9.89    1.19 
  -3 -13  -2    8.66    0.89 
  -3  13  -2   10.81    1.51 
   3  13   2   10.77    1.30 
  -4 -13  -2    1.76    0.73 
   4 -13   2    2.78    0.67 
   4 -13   2    1.99    0.51 
   4 -13   2    2.31    0.93 
  -4 -13  -2    1.45    0.54 
  -4  13  -2    0.65    0.72 
   4  13   2    2.58    0.78 
   5 -13   2   -0.82    0.63 
   5 -13   2    0.73    0.59 
   5 -13   2   -0.05    0.33 
  -5 -13  -2    0.26    0.45 
  -5 -13  -2    0.32    0.60 
   5  13   2    0.52    0.60 
  -5  13  -2   -0.52    0.68 
   6 -13   2   -0.11    0.50 
  -6 -13  -2    1.29    0.61 
  -6 -13  -2    0.36    0.55 
   6 -13   2    0.88    0.42 
   6 -13   2    0.09    0.82 
  -6  13  -2    0.68    0.82 
   6  13   2    0.52    0.59 
  -7 -13  -2    0.76    0.79 
   7 -13   2    1.09    0.92 
   7 -13   2    0.65    0.65 
  -7 -13  -2    0.74    0.59 
   7  13   2    0.86    0.71 
  -8 -13  -2   -0.71    0.66 
   8 -13   2   -0.65    0.61 
  -8 -13  -2    0.76    0.56 
   8 -13   2    0.47    0.87 
   8  13   2   -0.43    0.57 
   8  13   2   -0.24    0.46 
  -9 -13  -2    0.43    0.70 
  -9 -13  -2   -0.83    0.55 
   9 -13   2    0.52    0.94 
   9 -13   2    0.20    0.78 
   9  13   2    0.51    0.78 
   9  13   2   -0.05    0.56 
 -10 -13  -2    1.06    1.01 
  10 -13   2   -0.77    0.79 
 -10 -13  -2   -0.31    0.76 
  10 -13   2    0.59    1.00 
  10  13   2    1.29    0.81 
 -10 -14   2   -0.03    0.69 
  10 -14  -2   -0.25    0.83 
  10 -14  -2    0.04    0.98 
  10  14  -2   -0.14    0.76 
   9 -14  -2    1.17    0.98 
  -9 -14   2   -0.92    0.76 
   9 -14  -2    0.16    0.83 
   9  14  -2    0.26    0.90 
  -8 -14   2    1.10    0.81 
   8 -14  -2    2.18    0.91 
   8 -14  -2    1.97    1.08 
   8  14  -2    0.78    0.83 
   7 -14  -2    4.02    1.00 
   7 -14  -2    3.22    0.95 
  -7 -14   2    3.75    1.03 
   7  14  -2    4.54    1.13 
  -6 -14   2    3.91    0.99 
   6 -14  -2    0.27    0.57 
   6 -14  -2    1.96    0.86 
   6  14  -2    0.75    0.76 
   5 -14  -2    1.00    0.61 
  -5 -14   2    0.12    0.63 
   5 -14  -2    0.71    0.54 
  -5  14   2    0.61    0.64 
   5  14  -2    1.45    0.81 
  -4 -14   2    0.34    0.61 
   4 -14  -2   -0.11    0.56 
   4 -14  -2    0.14    0.47 
  -4  14   2   -0.64    0.55 
   4  14  -2    0.02    0.61 
  -3 -14   2    0.04    0.49 
   3 -14  -2    0.71    0.30 
   3 -14  -2    0.22    0.51 
   3 -14  -2    0.75    0.66 
   3  14  -2    0.93    0.73 
  -3  14   2    0.23    0.66 
   2 -14  -2    2.04    0.47 
  -2 -14   2    1.94    0.64 
   2 -14  -2    3.29    0.73 
   2 -14  -2    2.17    0.75 
  -2  14   2    1.50    0.82 
   2  14  -2    1.88    0.81 
  -1 -14   2   -0.03    0.13 
  -1 -14   2    0.20    0.14 
   1 -14  -2   -0.33    0.39 
  -1 -14   2   -0.05    0.44 
   1 -14  -2   -0.45    0.42 
   1 -14  -2    0.47    0.39 
   1  14  -2   -0.27    0.61 
  -1  14   2    0.73    0.67 
   0 -14  -2    2.96    0.65 
   0 -14  -2    3.09    0.63 
   0 -14   2    2.36    0.39 
   0 -14   2    2.07    0.56 
   0  14   2    2.54    0.84 
   0  14  -2    2.01    0.86 
   1 -14   2    1.08    0.49 
   1 -14   2    1.85    0.44 
  -1 -14  -2    2.12    0.56 
  -1 -14  -2    0.74    0.52 
  -1  14  -2    0.90    0.69 
   1  14   2    2.18    0.77 
   2 -14   2   12.43    0.93 
   2 -14   2    8.75    0.87 
  -2 -14  -2   11.85    1.10 
  -2 -14  -2   10.72    0.96 
  -2  14  -2   13.01    1.66 
   2  14   2   12.20    1.45 
  -3 -14  -2    1.68    0.54 
   3 -14   2    1.93    0.57 
   3 -14   2    1.78    0.73 
  -3 -14  -2    3.72    0.80 
   3 -14   2    1.10    0.45 
  -3  14  -2    1.54    0.72 
   3  14   2    1.52    0.73 
  -4 -14  -2   10.25    1.29 
  -4 -14  -2    9.45    0.94 
   4 -14   2   10.57    1.60 
   4 -14   2    9.82    0.86 
   4 -14   2   10.89    1.04 
   4  14   2    9.64    1.36 
  -4  14  -2   12.30    1.69 
   5 -14   2   42.60    1.78 
   5 -14   2   40.49    2.56 
  -5 -14  -2   42.29    2.01 
   5 -14   2   40.96    2.15 
  -5 -14  -2   44.24    2.42 
  -5  14  -2   42.47    2.67 
   5  14   2   43.44    2.32 
  -6 -14  -2   -0.17    0.45 
  -6 -14  -2    0.07    0.52 
   6 -14   2   -0.02    0.55 
   6 -14   2    0.77    0.90 
  -6  14  -2    0.00    0.73 
   6  14   2    0.33    0.59 
   7 -14   2    0.66    0.80 
  -7 -14  -2   -0.50    0.69 
  -7 -14  -2    0.24    0.48 
   7 -14   2   -0.21    0.85 
   7  14   2   -0.01    0.65 
  -8 -14  -2    2.10    1.03 
   8 -14   2    2.31    0.98 
   8 -14   2    4.36    1.37 
  -8 -14  -2    2.78    0.92 
   8  14   2    3.30    1.00 
   8  14   2    3.03    0.77 
   9 -14   2    2.56    1.18 
   9 -14   2   -0.46    0.79 
  -9 -14  -2   -0.41    0.84 
   9  14   2    0.24    0.71 
  10 -14   2    0.66    0.98 
 -10 -14  -2    0.89    1.13 
  10 -14   2    0.46    1.07 
  10 -15  -2   -1.36    0.68 
  10 -15  -2    0.55    0.97 
 -10 -15   2   -0.29    0.85 
  10  15  -2   -0.59    0.80 
   9 -15  -2    0.95    0.81 
  -9 -15   2   -1.08    0.74 
   9 -15  -2    0.36    0.92 
   9  15  -2   -0.22    0.74 
   8 -15  -2    2.69    1.06 
  -8 -15   2    2.46    0.90 
   8 -15  -2    2.40    1.05 
   8  15  -2    2.22    1.04 
  -7 -15   2   10.59    1.55 
   7 -15  -2    9.68    1.42 
   7 -15  -2    9.90    1.63 
   7  15  -2    9.18    1.60 
   6 -15  -2    7.13    1.23 
  -6 -15   2    6.28    1.21 
   6 -15  -2    6.11    1.23 
   6  15  -2    4.20    1.16 
   5 -15  -2    4.83    0.96 
  -5 -15   2    3.83    0.98 
   5 -15  -2    4.56    1.06 
   5  15  -2    5.61    1.24 
  -5  15   2    6.02    1.35 
   4 -15  -2    3.96    0.96 
  -4 -15   2    3.81    0.97 
   4 -15  -2    6.47    1.03 
   4  15  -2    4.75    1.18 
  -4  15   2    4.78    1.17 
   3 -15  -2    0.05    0.41 
   3 -15  -2   -0.53    0.40 
  -3 -15   2    0.36    0.56 
   3 -15  -2    0.64    0.35 
  -3  15   2    0.27    0.70 
   3  15  -2    0.70    0.70 
   2 -15  -2    0.16    0.54 
  -2 -15   2    0.23    0.50 
   2 -15  -2    0.86    0.55 
   2 -15  -2    0.50    0.38 
   2  15  -2    0.07    0.65 
  -2  15   2    0.37    0.71 
  -1 -15   2    0.92    0.54 
   1 -15  -2    0.88    0.50 
   1 -15  -2    0.25    0.40 
   1 -15  -2   -0.17    0.42 
  -1  15   2   -0.22    0.60 
   1  15  -2    0.78    0.73 
   0 -15   2    1.25    0.35 
   0 -15  -2    0.48    0.49 
   0 -15  -2    0.18    0.41 
   0 -15   2    1.61    0.63 
   0  15  -2   -0.03    0.65 
   0  15   2    0.04    0.63 
  -1 -15  -2    6.07    0.93 
   1 -15   2    4.53    0.80 
   1 -15   2    6.17    0.69 
  -1 -15  -2    6.72    0.86 
   1  15   2    5.67    1.13 
  -1  15  -2    7.04    1.33 
  -2 -15  -2   12.84    1.04 
   2 -15   2   11.31    0.94 
   2 -15   2   10.72    0.98 
  -2 -15  -2   13.55    1.42 
   2  15   2   12.44    1.54 
  -2  15  -2   13.06    1.72 
  -3 -15  -2    5.22    0.80 
   3 -15   2    4.90    0.81 
  -3 -15  -2    6.10    1.06 
   3 -15   2    5.57    0.77 
   3 -15   2    3.69    1.11 
  -3  15  -2    8.41    1.49 
   3  15   2    4.05    1.02 
  -4 -15  -2   11.78    1.05 
  -4 -15  -2   11.37    1.40 
   4 -15   2   10.31    1.65 
   4 -15   2   10.16    0.89 
   4 -15   2   11.45    1.09 
   4  15   2   11.40    1.48 
  -4  15  -2   10.13    1.63 
  -5 -15  -2    1.53    0.79 
  -5 -15  -2    1.53    0.62 
   5 -15   2    0.35    0.58 
   5 -15   2    0.63    0.92 
  -5  15  -2    0.33    0.69 
   5  15   2    0.69    0.76 
  -6 -15  -2    0.00    0.65 
   6 -15   2   -0.58    0.85 
   6 -15   2   -0.71    0.39 
   6  15   2    0.64    0.66 
  -6  15  -2    0.34    0.83 
   7 -15   2    1.65    1.00 
  -7 -15  -2    0.66    0.84 
   7 -15   2    1.17    0.84 
  -7  15  -2    1.15    0.85 
   7  15   2    0.90    0.81 
   8 -15   2    5.27    1.19 
   8 -15   2    6.86    1.56 
  -8 -15  -2    6.68    1.42 
   8  15   2    6.37    1.25 
   9 -15   2    0.17    0.87 
  -9 -15  -2   -1.08    0.75 
   9 -15   2    1.64    1.16 
  -9 -16   2    1.94    1.02 
   9 -16  -2    2.88    1.08 
   9 -16  -2    0.21    1.02 
   9  16  -2    1.96    1.10 
  -8 -16   2    6.47    1.37 
   8 -16  -2    8.65    1.49 
   8 -16  -2    6.10    1.42 
   8  16  -2    8.99    1.60 
  -7 -16   2    1.98    0.97 
   7 -16  -2   -0.40    0.68 
   7 -16  -2    1.07    0.92 
   7  16  -2   -0.07    0.78 
   6 -16  -2    7.80    1.43 
   6 -16  -2    7.64    1.27 
  -6 -16   2    7.25    1.31 
   6  16  -2    8.51    1.52 
   5 -16  -2   -0.61    0.50 
  -5 -16   2    0.80    0.74 
   5 -16  -2    0.69    0.57 
  -5  16   2    0.58    0.71 
   5  16  -2    0.97    0.83 
   4 -16  -2   -0.02    0.52 
  -4 -16   2   -0.15    0.61 
   4 -16  -2    0.46    0.52 
  -4  16   2    0.47    0.77 
   4  16  -2    0.55    0.76 
  -3 -16   2    0.09    0.61 
   3 -16  -2    0.43    0.55 
   3 -16  -2    0.23    0.44 
  -3  16   2    0.42    0.62 
   3  16  -2   -0.43    0.68 
   2 -16  -2    3.32    0.74 
   2 -16  -2    4.34    0.67 
  -2 -16   2    3.74    0.85 
   2 -16  -2    1.91    0.78 
  -2  16   2    2.42    0.97 
   2  16  -2    1.68    0.90 
  -1 -16   2    1.49    0.60 
   1 -16  -2    0.57    0.53 
   1 -16  -2    0.49    0.51 
   1 -16  -2   -0.07    0.43 
   1  16  -2    0.56    0.78 
  -1  16   2    0.98    0.77 
   0 -16  -2    0.78    0.48 
   0 -16  -2    0.13    0.45 
   0 -16   2    0.86    0.53 
   0  16   2    0.48    0.73 
   0  16  -2    1.07    0.65 
   1 -16   2   -0.07    0.46 
  -1 -16  -2   -0.14    0.37 
  -1 -16  -2    1.08    0.65 
   1  16   2   -0.18    0.60 
  -1  16  -2    0.68    0.84 
   2 -16   2   -0.17    0.47 
  -2 -16  -2    0.27    0.42 
  -2 -16  -2   -0.07    0.55 
   2 -16   2   -0.41    0.35 
   2  16   2   -0.12    0.59 
  -2  16  -2    0.11    0.74 
   3 -16   2    2.47    0.62 
  -3 -16  -2    1.66    0.57 
   3 -16   2    2.91    1.09 
  -3 -16  -2    2.66    0.85 
   3 -16   2    1.74    0.58 
  -3  16  -2    1.85    0.96 
   3  16   2    2.86    0.97 
  -4 -16  -2    8.32    1.30 
   4 -16   2   10.90    1.71 
   4 -16   2    9.85    1.16 
   4  16   2    9.43    1.42 
  -4  16  -2    7.44    1.52 
  -5 -16  -2    0.99    0.77 
   5 -16   2    0.20    0.87 
   5 -16   2    0.46    0.55 
   5  16   2    1.29    0.78 
  -5  16  -2    0.99    0.88 
   6 -16   2    7.49    1.19 
  -6 -16  -2    8.01    1.37 
   6 -16   2    6.06    1.48 
  -6  16  -2    6.90    1.54 
   6  16   2    8.33    1.40 
   7 -16   2    2.00    1.14 
  -7 -16  -2    2.37    1.05 
   7 -16   2    0.63    0.72 
   7  16   2    1.68    0.95 
  -7  16  -2   -0.13    0.93 
  -8 -16  -2    0.92    0.92 
   8 -16   2   -0.11    1.05 
   8 -16   2   -0.28    0.72 
   8  16   2   -0.54    0.72 
  -9 -16  -2   -0.43    0.86 
   9 -16   2   -0.36    0.72 
   9 -16   2    0.36    1.01 
   9 -17  -2    0.06    0.79 
  -9 -17   2   -0.42    0.91 
   9  17  -2   -0.60    1.00 
   8 -17  -2    2.50    0.96 
  -8 -17   2    1.64    1.00 
   8 -17  -2    1.16    1.07 
   8  17  -2    1.73    1.14 
  -7 -17   2    0.81    0.88 
   7 -17  -2    1.97    0.92 
   7 -17  -2    0.04    0.55 
   7  17  -2    2.69    1.12 
   6 -17  -2    0.65    0.77 
   6 -17  -2   -0.06    0.76 
  -6 -17   2    1.60    0.89 
   6  17  -2    1.24    0.96 
  -5 -17   2    6.40    1.23 
   5 -17  -2    7.01    1.20 
   5 -17  -2    6.48    1.29 
   5  17  -2    8.16    1.52 
  -5  17   2    6.88    1.55 
   4 -17  -2    1.12    0.72 
  -4 -17   2    0.67    0.69 
   4 -17  -2   -0.53    0.57 
  -4  17   2    0.50    0.68 
   4  17  -2    1.75    0.97 
   3 -17  -2    0.55    0.58 
  -3 -17   2    0.18    0.62 
   3 -17  -2    0.48    0.50 
   3  17  -2    1.06    0.89 
  -3  17   2    1.25    0.85 
   2 -17  -2   -0.38    0.37 
  -2 -17   2    0.01    0.56 
   2 -17  -2    0.09    0.53 
  -2  17   2    0.61    0.83 
   2  17  -2    0.09    0.60 
   1 -17  -2    0.75    0.54 
   1 -17  -2   -0.38    0.45 
  -1 -17   2   -0.33    0.48 
   1 -17  -2    0.16    0.48 
  -1  17   2   -0.79    0.60 
   1  17  -2    0.29    0.66 
   0 -17  -2    0.50    0.58 
   0 -17  -2    0.52    0.51 
   0 -17   2   -0.10    0.44 
   0  17  -2    0.34    0.77 
   0  17   2    0.13    0.77 
  -1 -17  -2    2.36    0.71 
  -1 -17  -2    3.66    0.80 
   1 -17   2    2.71    0.70 
  -1  17  -2    1.64    0.99 
   1  17   2    4.40    1.15 
   2 -17   2    0.33    0.50 
  -2 -17  -2   -0.55    0.56 
   2  17   2   -0.64    0.70 
  -2  17  -2   -0.87    0.45 
   3 -17   2    0.21    0.51 
  -3 -17  -2    0.64    0.69 
   3 -17   2    0.18    0.80 
   3  17   2    0.93    0.87 
  -3  17  -2   -1.88    0.56 
   4 -17   2    2.15    0.73 
  -4 -17  -2    1.36    0.87 
   4 -17   2    0.52    0.87 
   4  17   2    2.62    0.97 
  -4  17  -2    1.45    0.99 
   5 -17   2    4.95    1.01 
   5 -17   2    5.11    1.42 
  -5 -17  -2    5.05    1.19 
   5  17   2    6.68    1.31 
  -5  17  -2    6.79    1.42 
   6 -17   2    1.16    0.79 
   6 -17   2   -0.26    0.92 
  -6 -17  -2   -0.78    0.76 
   6  17   2    2.78    0.95 
  -6  17  -2    0.71    1.00 
   7 -17   2    0.44    0.83 
   7 -17   2   -0.52    0.96 
  -7 -17  -2   -0.69    0.73 
  -7  17  -2    1.36    1.11 
   7  17   2    0.11    0.74 
   8 -17   2    2.79    1.02 
  -8 -17  -2    1.25    1.00 
   8 -17   2    3.96    1.42 
   8 -18  -2    1.32    0.95 
  -8 -18   2    3.99    1.24 
   8 -18  -2    1.66    0.90 
   8  18  -2    2.47    1.09 
   7 -18  -2    0.88    0.98 
   7 -18  -2   -0.37    0.77 
  -7 -18   2   -0.41    0.80 
   7  18  -2    0.69    0.94 
  -6 -18   2   -0.46    0.55 
   6 -18  -2    1.60    0.79 
   6 -18  -2   -0.91    0.63 
   6  18  -2   -0.37    0.79 
   5 -18  -2    0.97    0.76 
   5 -18  -2    1.22    0.73 
  -5 -18   2    1.27    0.91 
   5  18  -2    1.58    1.07 
  -5  18   2    1.37    1.06 
  -4 -18   2    0.03    0.67 
   4 -18  -2    0.03    0.55 
   4 -18  -2    0.73    0.60 
   4  18  -2    0.34    0.88 
  -4  18   2    0.89    0.79 
   3 -18  -2    0.56    0.66 
   3 -18  -2    0.44    0.58 
  -3 -18   2    1.87    0.85 
  -3  18   2    0.45    0.87 
   3  18  -2    0.31    0.87 
   2 -18  -2    0.10    0.50 
   2 -18  -2    0.62    0.62 
  -2 -18   2    0.23    0.71 
  -2  18   2    0.71    0.86 
   2  18  -2    0.28    0.85 
  -1 -18   2    0.75    0.62 
   1 -18  -2   -0.05    0.41 
  -1  18   2    1.61    0.96 
   1  18  -2    1.10    1.01 
   0 -18  -2   -0.32    0.54 
   0 -18  -2    0.17    0.48 
   0 -18   2    0.89    0.65 
   0  18  -2    0.32    0.85 
   0  18   2    1.72    0.97 
  -1 -18  -2    2.31    0.78 
   1 -18   2    2.74    0.78 
  -1  18  -2    3.26    1.19 
   1  18   2    1.48    1.04 
  -2 -18  -2    0.06    0.63 
   2 -18   2    0.36    0.55 
   2  18   2   -0.35    0.73 
  -2  18  -2    0.58    0.95 
   3 -18   2    0.20    0.82 
  -3 -18  -2   -0.22    0.62 
  -3  18  -2    0.35    0.84 
   3  18   2    0.30    0.72 
   4 -18   2    1.76    0.93 
  -4 -18  -2    1.29    0.78 
  -4  18  -2    2.01    0.98 
   4  18   2    2.19    0.99 
  -5 -18  -2   -0.89    0.69 
   5 -18   2    0.85    0.90 
   5  18   2    0.05    0.82 
  -5  18  -2    0.54    0.92 
  -6 -18  -2   -0.45    0.69 
   6 -18   2    0.81    1.11 
   6  18   2    1.18    0.95 
  -6  18  -2   -0.73    0.89 
   7 -18   2    0.69    1.39 
   7 -18   2    0.21    0.93 
  -7 -18  -2    0.89    0.96 
  -7  18  -2   -0.66    0.93 
   7  18   2   -0.35    0.83 
  -7 -19   2   -0.68    0.85 
   7 -19  -2   -0.47    0.80 
   7 -19  -2    0.83    0.80 
   7  19  -2   -0.14    0.93 
   6 -19  -2    0.69    0.70 
   6 -19  -2    0.39    0.73 
  -6 -19   2    0.80    0.89 
   6  19  -2   -0.20    0.88 
  -5 -19   2    1.99    1.02 
   5 -19  -2    3.09    1.01 
   5 -19  -2    1.32    0.78 
  -5  19   2    0.88    1.11 
   5  19  -2    2.66    1.16 
   4 -19  -2    2.08    0.99 
  -4 -19   2    2.86    0.99 
   4 -19  -2    0.57    0.61 
  -4  19   2    0.64    0.98 
   4  19  -2    3.12    1.24 
   3 -19  -2    4.00    1.06 
  -3 -19   2    8.65    1.44 
   3  19  -2    3.14    1.10 
  -3  19   2    3.67    1.23 
  -2 -19   2    6.84    1.23 
  -2  19   2    8.44    1.63 
   2  19  -2    6.90    1.60 
   1 -19  -2    0.43    0.56 
  -1 -19   2   -0.57    0.55 
   1  19  -2   -0.24    0.59 
  -1  19   2   -0.60    0.77 
   0 -19   2    1.71    0.75 
   0 -19  -2    1.05    0.61 
   0  19  -2    2.87    1.19 
   0  19   2    0.05    0.83 
   1 -19   2    0.57    0.60 
  -1 -19  -2    0.97    0.73 
   1  19   2    0.31    0.82 
  -1  19  -2    1.00    0.98 
   2 -19   2    3.62    1.20 
  -2 -19  -2    4.91    1.04 
   2  19   2    5.01    1.30 
  -2  19  -2    4.53    1.41 
   3 -19   2   -0.16    0.78 
  -3 -19  -2    0.31    0.67 
   3  19   2   -0.50    0.72 
  -3  19  -2    0.05    0.93 
   4 -19   2    0.04    0.89 
  -4 -19  -2    1.93    0.85 
   4  19   2    0.60    0.88 
  -4  19  -2   -0.56    0.88 
  -5 -19  -2    0.34    0.83 
   5 -19   2   -1.51    0.81 
  -5  19  -2   -0.29    0.90 
   5  19   2    0.04    0.93 
   6 -19   2    0.41    1.06 
  -6 -19  -2    1.56    1.00 
  -6  19  -2    1.54    1.20 
   6  19   2    1.06    0.96 
  -5 -20   2    0.98    0.94 
   5 -20  -2    0.19    0.65 
   5  20  -2    1.54    1.16 
  -5  20   2    0.85    1.09 
  -4 -20   2    1.86    0.93 
   4 -20  -2    2.67    0.94 
  -4  20   2    7.19    1.68 
   4  20  -2    3.44    1.30 
   3 -20  -2    0.66    0.68 
  -3 -20   2    2.39    0.93 
   3  20  -2    0.13    0.93 
  -3  20   2    0.67    1.02 
   2 -20  -2    1.23    0.67 
  -2 -20   2    1.95    0.87 
  -2  20   2    1.33    1.08 
   2  20  -2    1.45    1.11 
  -1 -20   2    0.39    0.73 
   1 -20  -2    0.12    0.56 
  -1  20   2    1.01    0.97 
   1  20  -2   -0.85    0.87 
   0 -20   2    0.85    0.84 
   0 -20  -2    0.89    0.63 
   0  20   2    1.32    0.99 
   0  20  -2    3.04    1.15 
   1  20   2    1.95    1.05 
  -1  20  -2   -1.50    0.83 
   2 -20   2    0.49    0.88 
  -2 -20  -2    0.65    0.73 
  -2  20  -2   -0.16    0.98 
   2  20   2   -0.69    0.91 
  -3 -20  -2    0.91    0.88 
   3 -20   2    0.42    0.90 
   3  20   2    1.63    1.01 
  -3  20  -2    1.23    1.06 
   4 -20   2    0.89    1.01 
  -4 -20  -2   -0.40    0.86 
  -4  20  -2    0.23    1.11 
   4  20   2    1.35    0.90 
   5 -20   2    1.35    1.17 
  -5 -20  -2   -0.01    0.82 
  -5  20  -2    0.05    1.03 
   5  20   2   -1.50    0.89 
   3 -21  -2    0.74    0.68 
  -3 -21   2    0.76    0.90 
  -3  21   2    0.30    1.02 
   3  21  -2    0.12    0.95 
  -2 -21   2   -0.91    0.78 
   2 -21  -2   -0.03    0.46 
  -2  21   2    1.07    0.96 
   2  21  -2    1.94    1.18 
  -1 -21   2   -0.16    0.80 
   1 -21  -2    0.27    0.49 
   1  21  -2   -0.48    0.92 
  -1  21   2    0.61    0.97 
   0 -21  -2    0.10    0.47 
   0  21   2    0.26    0.91 
   0  21  -2    0.19    1.04 
  -1 -21  -2    0.14    0.49 
   1  21   2   -0.76    0.86 
  -1  21  -2   -1.38    0.90 
   2 -21   2    0.81    0.94 
  -2  21  -2    0.49    1.06 
   2  21   2   -0.10    0.89 
   3 -21   2    0.86    1.00 
  -3 -21  -2    0.96    0.94 
  -3  21  -2   -0.01    1.03 
   3  21   2    0.15    0.91 
  14   0  -3    0.79    1.04 
  14   0  -3    0.81    0.95 
 -14   0   3   -0.25    0.76 
  13   0  -3   12.56    1.76 
  13   0  -3   10.66    1.79 
 -13   0   3   12.01    1.47 
  12   0  -3    0.82    0.80 
 -12   0   3   -0.35    0.51 
  12   0  -3   -0.05    0.81 
  11   0  -3    3.78    1.10 
  11   0  -3    4.44    1.04 
 -11   0   3    2.42    0.81 
  10   0  -3    0.15    0.66 
 -10   0   3    0.05    0.44 
  10   0  -3   -0.15    0.56 
  -9   0   3    1.76    0.54 
   9   0  -3    1.64    0.63 
   9   0  -3    2.26    0.77 
  -8   0   3    0.37    0.39 
   8   0  -3   -0.03    0.47 
   8   0  -3   -0.80    0.35 
   7   0  -3  124.66    4.22 
  -7   0   3  128.09    3.95 
   7   0  -3  124.35    4.32 
  -6   0   3    0.19    0.33 
   6   0  -3    0.06    0.33 
   6   0  -3   -0.31    0.31 
  -5   0   3    5.69    0.63 
   5   0  -3    6.15    0.74 
   5   0  -3    5.43    0.75 
   4   0  -3    0.01    0.24 
  -4   0   3   -0.17    0.24 
   4   0  -3    0.09    0.36 
   4   0  -3   -0.12    0.30 
  -3   0   3  207.50    5.82 
  -3   0   3  209.73    5.59 
   3   0  -3  211.28    5.77 
   3   0  -3  214.99    5.60 
   3   0  -3  207.64    5.84 
  -3   0   3  210.66    5.75 
  -2   0   3    0.17    0.31 
  -2   0   3    0.31    0.26 
  -2   0   3    0.14    0.20 
   2   0  -3    0.26    0.26 
   2   0  -3   -0.02    0.26 
   2   0  -3   -0.13    0.27 
   1   0  -3  150.27    4.05 
   1   0  -3  146.03    4.04 
  -1   0   3  151.80    4.07 
   1   0  -3  145.72    4.06 
  -1   0   3  150.61    4.04 
  -1   0   3  152.14    4.12 
  -1   0   3  150.33    4.04 
   1   0  -3  144.73    4.10 
   0   0   3    0.06    0.27 
   0   0   3    0.37    0.28 
   0   0  -3   -0.17    0.19 
   0   0  -3   -0.09    0.17 
   0   0   3   -0.14    0.16 
   0   0  -3   -0.18    0.26 
  -1   0  -3  339.44    8.79 
   1   0   3  335.73    8.43 
   1   0   3  332.77    8.76 
  -1   0  -3  332.88    8.43 
  -1   0  -3  340.39    8.84 
   1   0   3  338.46    8.82 
  -2   0  -3   -0.42    0.28 
   2   0   3   -0.13    0.16 
   2   0   3   -0.15    0.16 
  -2   0  -3    0.01    0.24 
  -3   0  -3   29.44    1.41 
  -3   0  -3   28.16    1.33 
  -3   0  -3   28.89    1.06 
   3   0   3   29.42    1.07 
   3   0   3   29.96    1.07 
   4   0   3    0.09    0.26 
  -4   0  -3   -0.24    0.23 
  -4   0  -3   -0.41    0.33 
  -4   0  -3    0.16    0.31 
   4   0   3   -0.38    0.23 
  -5   0  -3   90.18    3.15 
  -5   0  -3   93.37    3.30 
   5   0   3   92.71    2.87 
  -5   0  -3   88.29    2.84 
  -6   0  -3    0.56    0.39 
   6   0   3    0.18    0.34 
  -6   0  -3    0.06    0.43 
   6   0   3   -0.20    0.30 
  -7   0  -3   -0.01    0.36 
   7   0   3    1.13    0.45 
  -7   0  -3    0.09    0.36 
   7   0   3    0.36    0.41 
  -8   0  -3    0.25    0.57 
   8   0   3    0.25    0.57 
   8   0   3   -0.12    0.37 
  -8   0  -3    0.79    0.54 
   9   0   3    1.36    0.60 
  -9   0  -3    0.93    0.63 
   9   0   3    2.74    0.85 
  -9   0  -3    1.77    0.77 
  10   0   3   -1.12    0.57 
  10   0   3    0.43    0.60 
 -10   0  -3   -0.28    0.67 
 -10   0  -3   -0.08    0.54 
  11   0   3   14.53    1.49 
 -11   0  -3   15.56    1.90 
 -11   0  -3   17.39    1.63 
  11   0   3   15.39    1.97 
  12   0   3    0.01    0.84 
 -12   0  -3    0.59    0.71 
 -12   0  -3   -1.37    0.72 
  12   0   3    1.06    0.87 
 -13   0  -3    0.38    0.84 
  13   0   3    0.69    0.99 
  14  -1  -3    0.68    0.98 
 -14  -1   3   -0.24    0.72 
  14  -1  -3    0.20    0.93 
  14   1  -3    0.46    0.86 
  14   1  -3    4.09    1.33 
 -14   1   3    0.99    0.81 
  13  -1  -3    3.71    1.19 
 -13  -1   3    3.46    0.97 
  13  -1  -3    5.00    1.41 
  13   1  -3    5.29    1.26 
 -13   1   3    2.41    0.87 
  13   1  -3    5.56    1.45 
  12  -1  -3   -0.87    0.66 
  12  -1  -3   -0.16    0.67 
 -12  -1   3   -0.03    0.57 
  12   1  -3    0.38    0.82 
  12   1  -3    0.05    0.68 
 -12   1   3   -0.57    0.56 
  11  -1  -3   -0.31    0.59 
  11  -1  -3   -0.07    0.74 
  11   1  -3   -0.45    0.41 
 -11   1   3    1.57    0.61 
  11   1  -3    0.82    0.82 
  10  -1  -3    1.97    0.79 
  10  -1  -3    3.53    1.01 
 -10  -1   3    2.97    0.75 
 -10   1   3    3.46    0.76 
  10   1  -3    1.55    0.72 
  10   1  -3    1.35    0.78 
   9  -1  -3    2.07    0.71 
  -9  -1   3    2.05    0.67 
   9  -1  -3    3.01    0.91 
   9   1  -3    3.75    0.84 
  -9   1   3    2.58    0.64 
   9   1  -3    4.24    0.99 
   8  -1  -3    1.16    0.66 
   8  -1  -3    0.93    0.59 
  -8  -1   3    0.43    0.43 
   8   1  -3    1.26    0.56 
   8   1  -3    0.11    0.43 
  -8   1   3    0.85    0.43 
   7  -1  -3   12.71    1.21 
  -7  -1   3   14.08    1.02 
   7  -1  -3   13.81    1.11 
   7   1  -3   17.67    1.23 
  -7   1   3   14.77    0.99 
   7   1  -3   15.97    1.30 
   6  -1  -3  101.52    3.52 
   6  -1  -3  104.50    3.62 
  -6  -1   3  104.40    3.29 
   6   1  -3  100.01    3.43 
  -6   1   3  102.25    3.16 
   6   1  -3  100.72    3.57 
   5  -1  -3   11.62    0.70 
   5  -1  -3   10.42    0.85 
   5  -1  -3   12.75    1.02 
  -5  -1   3   12.47    0.83 
   5   1  -3   11.66    0.92 
   5   1  -3   11.11    0.87 
  -5   1   3   11.58    0.71 
   4  -1  -3    0.29    0.25 
   4  -1  -3    0.56    0.34 
  -4  -1   3    0.18    0.28 
   4  -1  -3   -0.05    0.32 
  -4   1   3    0.00    0.21 
   4   1  -3    0.23    0.30 
   4   1  -3   -0.25    0.25 
   3  -1  -3    5.02    0.44 
  -3  -1   3    4.94    0.53 
   3  -1  -3    4.08    0.58 
  -3  -1   3    4.84    0.53 
   3  -1  -3    5.81    0.67 
  -3   1   3    6.70    0.77 
   3   1  -3    5.76    0.71 
  -3   1   3    4.76    0.41 
   3   1  -3    4.90    0.55 
   3   1  -3    5.71    0.53 
   2  -1  -3  187.64    5.14 
  -2  -1   3  189.35    5.17 
  -2  -1   3  191.54    5.07 
   2  -1  -3  184.78    5.16 
  -2  -1   3  187.82    5.06 
   2  -1  -3  191.30    4.95 
  -2   1   3  190.23    4.98 
  -2   1   3  183.04    5.12 
   2   1  -3  188.36    5.06 
   2   1  -3  185.84    5.16 
   2   1  -3  186.75    5.07 
  -2   1   3  190.05    4.96 
  -2   1   3  189.53    5.16 
   1  -1  -3  108.06    3.25 
   1  -1  -3  113.86    3.14 
  -1  -1   3  112.43    3.16 
   1  -1  -3  112.40    3.12 
  -1  -1   3  113.55    3.19 
  -1  -1   3  114.73    3.21 
  -1  -1   3  112.50    3.18 
  -1   1   3  114.02    3.27 
  -1   1   3  114.39    3.13 
   1   1  -3  107.16    3.15 
  -1   1   3  112.07    3.11 
   1   1  -3  107.94    3.18 
   1   1  -3  111.87    3.17 
  -1   1   3  115.35    3.13 
   1   1  -3  114.00    3.20 
   0  -1  -3  219.86    5.98 
   0  -1  -3  220.82    5.64 
   0  -1  -3  221.18    5.88 
   0  -1   3  220.25    5.90 
   0  -1   3  220.32    5.90 
   0  -1   3  223.32    5.90 
   0  -1   3  224.50    5.78 
   0   1   3  222.68    5.87 
   0   1  -3  221.01    5.92 
   0   1  -3  216.39    5.78 
   0   1   3  223.43    5.97 
   0   1   3  223.87    5.64 
   0   1  -3  224.80    5.90 
  -1  -1  -3  214.58    5.99 
   1  -1   3  229.42    5.97 
  -1  -1  -3  220.51    5.95 
   1  -1   3  214.37    5.71 
   1  -1   3  217.21    5.94 
  -1   1  -3  215.55    5.71 
  -1   1  -3  217.59    5.95 
  -1   1  -3  227.91    5.99 
   1   1   3  224.22    6.01 
   1   1   3  227.14    5.94 
   2  -1   3    2.67    0.53 
  -2  -1  -3    2.96    0.52 
  -2  -1  -3    1.87    0.47 
   2  -1   3    2.74    0.36 
   2  -1   3    2.04    0.34 
  -2   1  -3    2.62    0.46 
  -2   1  -3    2.11    0.34 
   2   1   3    2.17    0.20 
   2   1   3    2.20    0.21 
  -2   1  -3    2.23    0.47 
   3  -1   3    1.15    0.33 
   3  -1   3    1.06    0.32 
  -3  -1  -3    0.86    0.23 
  -3  -1  -3    1.39    0.41 
  -3  -1  -3    1.54    0.45 
   3   1   3    1.10    0.23 
  -3   1  -3    1.68    0.47 
  -3   1  -3    1.14    0.42 
   4  -1   3   47.93    1.71 
   4  -1   3   46.36    1.68 
  -4  -1  -3   47.14    1.94 
  -4  -1  -3   47.90    2.02 
  -4  -1  -3   46.93    1.57 
  -4   1  -3   43.60    1.92 
  -4   1  -3   46.30    1.89 
  -4   1  -3   48.60    1.71 
   4   1   3   47.26    1.58 
  -5  -1  -3   33.97    1.69 
  -5  -1  -3   32.98    1.34 
  -5  -1  -3   34.63    1.67 
   5  -1   3   30.75    1.40 
  -5   1  -3   34.89    1.70 
   5   1   3   33.54    1.36 
  -5   1  -3   31.33    1.58 
  -6  -1  -3    0.80    0.44 
   6  -1   3    0.68    0.49 
  -6  -1  -3    0.89    0.43 
   6  -1   3    1.20    0.43 
  -6   1  -3    1.26    0.55 
   6   1   3    0.61    0.40 
  -6   1  -3    0.39    0.46 
   7  -1   3    4.12    0.71 
   7  -1   3    3.24    0.73 
  -7  -1  -3    6.00    0.95 
  -7  -1  -3    4.48    0.85 
   7   1   3    5.22    0.75 
  -7   1  -3    4.96    0.83 
   7   1   3    4.19    0.81 
  -7   1  -3    4.67    0.85 
   8  -1   3    1.91    0.71 
  -8  -1  -3    0.32    0.57 
  -8  -1  -3    0.87    0.52 
   8  -1   3    1.56    0.55 
   8   1   3    1.39    0.53 
   8   1   3   -0.08    0.52 
  -8   1  -3    1.45    0.60 
  -8   1  -3    1.65    0.67 
  -9  -1  -3    3.74    0.89 
   9  -1   3    2.89    0.81 
   9  -1   3    3.53    0.86 
  -9  -1  -3    3.37    0.87 
  -9   1  -3    3.79    0.86 
   9   1   3    3.43    0.78 
  -9   1  -3    3.88    0.87 
   9   1   3    4.45    0.95 
 -10  -1  -3    6.69    1.26 
 -10  -1  -3    6.14    1.15 
  10  -1   3    4.49    1.16 
  10  -1   3    5.72    1.09 
  10   1   3    6.21    1.27 
 -10   1  -3    6.67    1.15 
 -10   1  -3    5.80    1.22 
  10   1   3    7.64    1.16 
 -11  -1  -3   -0.56    0.60 
  11  -1   3    1.25    0.79 
 -11  -1  -3   -0.19    0.48 
  11  -1   3    0.76    0.87 
  11   1   3   -0.16    0.58 
 -11   1  -3   -0.62    0.57 
  11   1   3    0.51    0.61 
 -11   1  -3   -0.57    0.60 
  12  -1   3    0.39    0.77 
  12  -1   3    0.12    0.84 
 -12  -1  -3    0.75    0.85 
 -12  -1  -3    0.99    0.84 
 -12   1  -3    0.75    0.89 
  12   1   3   -0.08    0.81 
 -12   1  -3    0.70    0.90 
  12   1   3    0.52    0.65 
 -13  -1  -3   -0.22    0.76 
  13  -1   3    1.04    0.96 
 -13   1  -3   -0.14    0.87 
  13   1   3    2.35    1.05 
  14  -2  -3    2.67    1.31 
  14  -2  -3   -0.36    0.93 
 -14  -2   3    0.81    0.79 
  14   2  -3    2.95    1.12 
  14   2  -3    1.14    1.00 
  13  -2  -3    4.75    1.34 
  13  -2  -3    1.83    1.05 
 -13  -2   3    3.60    1.01 
  13   2  -3    2.05    1.03 
 -13   2   3    1.96    0.78 
  13   2  -3    2.08    0.99 
  12  -2  -3   -0.35    0.46 
  12  -2  -3    0.97    0.88 
 -12  -2   3   -1.52    0.43 
  12   2  -3   -0.03    0.49 
 -12   2   3    0.04    0.49 
  12   2  -3    0.33    0.76 
 -11  -2   3   -0.27    0.49 
  11  -2  -3    0.30    0.66 
  11  -2  -3    0.16    0.61 
 -11   2   3   -0.16    0.40 
  11   2  -3    0.30    0.73 
  11   2  -3   -0.06    0.58 
 -10  -2   3    1.69    0.65 
  10  -2  -3    2.01    0.80 
  10  -2  -3    1.29    0.78 
  10   2  -3    1.23    0.75 
 -10   2   3    0.70    0.48 
   9  -2  -3    1.45    0.75 
  -9  -2   3    1.29    0.59 
   9  -2  -3    1.49    0.58 
  -9   2   3    1.50    0.54 
   9   2  -3    1.15    0.60 
   9   2  -3    2.09    0.61 
  -8  -2   3    4.99    0.81 
   8  -2  -3    4.54    0.91 
   8  -2  -3    4.46    0.97 
   8   2  -3    3.85    0.89 
   8   2  -3    3.03    0.71 
  -8   2   3    4.69    0.68 
  -7  -2   3    0.46    0.42 
   7  -2  -3    0.55    0.51 
   7  -2  -3    1.08    0.61 
  -7   2   3    0.45    0.34 
   7   2  -3    0.45    0.44 
   7   2  -3    0.87    0.54 
   6  -2  -3    4.61    0.82 
  -6  -2   3    2.71    0.56 
   6  -2  -3    4.04    0.72 
  -6   2   3    3.44    0.51 
   6   2  -3    5.16    0.82 
   6   2  -3    4.10    0.66 
   5  -2  -3   11.97    0.98 
   5  -2  -3   13.35    1.00 
  -5  -2   3   13.51    0.92 
   5  -2  -3   14.95    0.75 
   5   2  -3   13.92    0.92 
   5   2  -3   12.76    1.03 
  -5   2   3   13.86    0.76 
  -4  -2   3    0.22    0.33 
   4  -2  -3   -0.01    0.19 
   4  -2  -3   -0.20    0.24 
   4  -2  -3   -0.32    0.36 
   4   2  -3    0.42    0.29 
   4   2  -3   -0.10    0.35 
  -4   2   3    0.26    0.22 
   3  -2  -3   10.48    0.79 
  -3  -2   3    9.45    0.69 
   3  -2  -3   10.43    0.53 
   3  -2  -3    9.47    0.77 
  -3  -2   3    9.49    0.61 
  -3   2   3    9.58    0.52 
   3   2  -3    9.46    0.62 
   3   2  -3    9.56    0.77 
   3   2  -3    9.03    0.78 
  -2  -2   3   53.77    1.73 
   2  -2  -3   54.61    1.87 
  -2  -2   3   54.14    1.81 
  -2  -2   3   56.55    1.92 
   2  -2  -3   55.45    1.94 
   2  -2  -3   55.27    1.65 
  -2   2   3   57.08    1.88 
  -2   2   3   55.09    1.93 
   2   2  -3   58.26    1.85 
   2   2  -3   55.62    1.75 
   2   2  -3   50.73    1.91 
  -2   2   3   56.24    1.65 
  -2   2   3   55.67    1.67 
  -1  -2   3   91.98    2.78 
   1  -2  -3   92.81    2.62 
  -1  -2   3   93.34    2.76 
  -1  -2   3   92.28    2.74 
  -1  -2   3   94.04    2.64 
   1  -2  -3   90.07    2.82 
   1  -2  -3   93.19    2.66 
  -1   2   3   94.29    2.63 
  -1   2   3   94.12    2.81 
  -1   2   3   93.02    2.66 
   1   2  -3   93.38    2.79 
   1   2  -3   93.44    2.73 
   1   2  -3   89.87    2.63 
   0  -2  -3   25.86    1.18 
   0  -2  -3   27.66    0.90 
   0  -2   3   26.71    1.05 
   0  -2   3   28.22    1.09 
   0  -2   3   27.51    1.12 
   0  -2  -3   26.27    1.08 
   0  -2   3   27.77    1.12 
   0   2  -3   28.03    1.12 
   0   2   3   29.18    1.17 
   0   2  -3   27.99    1.07 
   0   2   3   28.50    1.09 
   0   2  -3   28.81    1.17 
   0   2   3   27.06    0.90 
   0   2  -3   27.30    1.10 
   1  -2   3    8.97    0.69 
   1  -2   3    8.29    0.63 
   1  -2   3   10.74    0.63 
  -1  -2  -3    9.35    0.64 
  -1  -2  -3   10.26    0.70 
  -1   2  -3   10.52    0.67 
   1   2   3   11.55    0.68 
  -1   2  -3    9.93    0.61 
  -1   2  -3   10.08    0.68 
   1   2   3   10.83    0.75 
  -2  -2  -3   -0.04    0.08 
  -2  -2  -3    0.13    0.28 
   2  -2   3   -0.23    0.23 
  -2  -2  -3    0.42    0.37 
  -2   2  -3   -0.11    0.27 
  -2   2  -3    0.24    0.26 
   2   2   3    0.15    0.09 
  -2   2  -3   -0.19    0.21 
  -3  -2  -3    0.20    0.39 
   3  -2   3    0.10    0.30 
   3  -2   3    0.73    0.34 
  -3  -2  -3    0.12    0.37 
  -3  -2  -3    0.66    0.20 
  -3   2  -3    0.02    0.35 
   3   2   3    0.46    0.18 
  -3   2  -3    0.38    0.32 
  -3   2  -3    0.37    0.35 
  -4  -2  -3    2.20    0.52 
  -4  -2  -3    1.57    0.52 
   4  -2   3    2.27    0.49 
   4  -2   3    2.29    0.47 
  -4  -2  -3    2.00    0.34 
  -4   2  -3    1.20    0.48 
  -4   2  -3    2.28    0.47 
   4   2   3    2.09    0.35 
  -4   2  -3    1.89    0.50 
  -5  -2  -3    0.03    0.45 
  -5  -2  -3    0.41    0.30 
  -5  -2  -3    0.83    0.51 
   5  -2   3    0.40    0.35 
   5  -2   3   -0.01    0.30 
  -5   2  -3   -0.02    0.37 
   5   2   3    0.09    0.27 
  -5   2  -3    0.04    0.33 
  -6  -2  -3   29.59    1.69 
  -6  -2  -3   27.60    1.54 
   6  -2   3   26.22    1.41 
   6  -2   3   27.78    1.67 
  -6   2  -3   23.88    1.57 
  -6   2  -3   29.73    1.54 
   6   2   3   28.20    1.31 
   7  -2   3    2.50    0.68 
  -7  -2  -3    4.36    0.80 
   7  -2   3    2.99    0.68 
  -7  -2  -3    1.48    0.67 
  -7   2  -3    1.30    0.55 
  -7   2  -3    3.05    0.73 
   7   2   3    3.78    0.83 
   7   2   3    2.41    0.59 
   8  -2   3   14.53    1.20 
  -8  -2  -3   12.01    1.35 
   8  -2   3   10.84    1.35 
  -8  -2  -3   14.22    1.36 
  -8   2  -3   13.73    1.26 
   8   2   3   11.86    1.02 
  -8   2  -3   11.24    1.12 
   8   2   3   11.30    1.40 
   9  -2   3    3.24    0.86 
  -9  -2  -3    2.73    0.87 
  -9  -2  -3    4.48    1.00 
   9  -2   3    3.63    0.98 
  -9   2  -3    3.33    0.84 
  -9   2  -3    4.02    0.98 
   9   2   3    4.13    0.81 
   9   2   3    1.79    0.80 
 -10  -2  -3    1.29    0.78 
  10  -2   3    1.00    0.84 
  10  -2   3    1.30    0.68 
 -10  -2  -3    1.89    0.76 
  10   2   3    0.70    0.65 
 -10   2  -3    1.63    0.87 
  10   2   3    1.13    0.67 
 -10   2  -3    1.94    0.81 
  11  -2   3    3.17    1.01 
  11  -2   3    2.46    0.97 
 -11  -2  -3    3.02    1.03 
 -11  -2  -3    3.70    1.11 
 -11   2  -3    3.64    1.15 
 -11   2  -3    3.53    0.97 
  11   2   3    3.41    0.91 
  11   2   3    2.65    1.02 
  12  -2   3    0.23    0.69 
 -12  -2  -3    0.21    0.81 
 -12  -2  -3    0.73    0.87 
  12  -2   3    0.41    0.79 
  12   2   3    0.97    0.91 
  12   2   3    0.89    0.98 
 -12   2  -3    0.15    0.70 
 -13  -2  -3    0.20    0.81 
  13  -2   3    1.37    1.12 
  13  -2   3    1.13    0.97 
 -13  -2  -3    0.52    0.99 
  13   2   3    0.27    0.93 
 -13   2  -3    1.96    0.94 
  14  -3  -3    1.02    1.07 
  14  -3  -3   -0.83    0.52 
 -14  -3   3    0.52    0.78 
  14   3  -3   -0.11    0.75 
  14   3  -3    1.04    1.07 
  13  -3  -3    0.51    0.97 
 -13  -3   3    1.52    0.86 
  13  -3  -3    0.91    0.93 
  13   3  -3   -0.52    0.83 
 -13   3   3    2.26    0.84 
  13   3  -3    0.77    0.81 
  12  -3  -3    1.46    1.01 
  12  -3  -3    0.65    0.72 
 -12  -3   3    0.77    0.71 
  12   3  -3    1.19    0.89 
  12   3  -3    1.44    0.79 
 -12   3   3    2.08    0.69 
  11  -3  -3    7.38    1.46 
  11  -3  -3    7.03    1.32 
 -11  -3   3    5.67    1.07 
  11   3  -3    9.05    1.34 
  11   3  -3    7.18    1.38 
 -11   3   3    7.35    0.98 
  10  -3  -3   -0.91    0.50 
 -10  -3   3    0.25    0.56 
  10  -3  -3   -0.89    0.58 
  10   3  -3    1.18    0.75 
 -10   3   3   -0.34    0.34 
  10   3  -3    0.42    0.57 
   9  -3  -3    3.49    0.87 
   9  -3  -3    2.95    0.89 
  -9  -3   3    3.38    0.75 
   9   3  -3    2.87    0.75 
   9   3  -3    2.73    0.83 
  -9   3   3    2.74    0.59 
  -8  -3   3    1.59    0.59 
   8  -3  -3    1.25    0.62 
   8  -3  -3    1.38    0.71 
  -8   3   3    1.61    0.44 
   8   3  -3    1.05    0.64 
   8   3  -3    0.66    0.47 
   7  -3  -3    0.58    0.52 
   7  -3  -3    1.52    0.58 
  -7  -3   3    1.03    0.49 
   7   3  -3    2.35    0.57 
   7   3  -3    1.13    0.60 
  -7   3   3    0.99    0.36 
   6  -3  -3    6.64    0.58 
   6  -3  -3    6.00    0.86 
  -6  -3   3    6.08    0.80 
   6  -3  -3    7.34    1.01 
  -6   3   3    7.02    0.59 
   6   3  -3    6.53    0.92 
   6   3  -3    7.36    0.82 
   5  -3  -3    0.77    0.48 
   5  -3  -3    1.15    0.43 
   5  -3  -3    2.18    0.33 
  -5  -3   3    1.26    0.39 
   5   3  -3    0.85    0.35 
   5   3  -3    1.53    0.54 
  -5   3   3    1.64    0.31 
  -4  -3   3   35.18    1.45 
  -4  -3   3   32.15    1.32 
   4  -3  -3   34.23    1.59 
   4  -3  -3   33.50    1.60 
   4  -3  -3   35.99    1.15 
   4   3  -3   35.34    1.38 
  -4   3   3   33.71    1.14 
   4   3  -3   34.18    1.62 
  -3  -3   3   14.52    0.86 
   3  -3  -3   12.60    0.88 
   3  -3  -3   13.14    0.90 
  -3  -3   3   11.04    0.65 
   3   3  -3   13.60    0.88 
   3   3  -3   13.16    0.70 
  -3   3   3   12.55    0.56 
   2  -3  -3  170.09    4.72 
  -2  -3   3  168.44    4.68 
   2  -3  -3  164.32    4.76 
  -2  -3   3  166.97    4.79 
   2  -3  -3  168.88    4.39 
  -2  -3   3  165.64    4.44 
  -2   3   3  168.30    4.69 
   2   3  -3  171.91    4.85 
   2   3  -3  165.02    4.79 
  -2   3   3  171.55    4.39 
  -2   3   3  164.44    4.36 
   2   3  -3  168.23    4.46 
   1  -3  -3  348.73    8.90 
   1  -3  -3  342.18    9.17 
  -1  -3   3  351.46    9.09 
  -1  -3   3  349.36    8.88 
   1  -3  -3  345.95    9.00 
  -1  -3   3  358.24    9.18 
  -1   3   3  337.01    8.88 
   1   3  -3  360.83    9.09 
   1   3  -3  343.86    9.17 
   1   3  -3  351.51    8.89 
  -1   3   3  350.55    9.00 
  -1   3   3  349.57    9.17 
   0  -3   3   24.41    1.04 
   0  -3  -3   21.65    0.83 
   0  -3   3   23.08    1.05 
   0  -3   3   22.39    0.89 
   0  -3  -3   21.24    0.82 
   0  -3   3   22.40    1.02 
   0  -3  -3   22.52    1.09 
   0  -3  -3   21.63    0.94 
   0   3   3   22.15    0.83 
   0   3  -3   23.40    1.02 
   0   3   3   20.94    0.93 
   0   3  -3   22.61    1.05 
   0   3  -3   20.95    1.04 
   0   3  -3   20.96    0.90 
   0   3   3   21.41    1.01 
   1  -3   3    0.45    0.32 
  -1  -3  -3    0.55    0.35 
   1  -3   3    0.21    0.31 
  -1  -3  -3    0.63    0.34 
   1  -3   3    0.09    0.28 
  -1  -3  -3    0.31    0.16 
  -1  -3  -3    0.45    0.17 
   1  -3   3    0.54    0.26 
   1   3   3    0.53    0.17 
  -1   3  -3    0.64    0.33 
   1   3   3    0.25    0.25 
  -1   3  -3   -0.08    0.29 
  -1   3  -3   -0.11    0.29 
  -2  -3  -3    2.98    0.24 
   2  -3   3    3.32    0.49 
  -2  -3  -3    2.69    0.53 
  -2  -3  -3    2.71    0.54 
  -2   3  -3    3.75    0.53 
   2   3   3    3.29    0.26 
  -2   3  -3    3.26    0.52 
  -2   3  -3    3.62    0.54 
  -3  -3  -3   38.82    1.22 
  -3  -3  -3   41.07    1.70 
   3  -3   3   39.53    1.57 
  -3  -3  -3   38.83    1.71 
   3  -3   3   39.19    1.56 
   3   3   3   38.97    1.24 
  -3   3  -3   41.28    1.61 
  -3   3  -3   39.14    1.60 
  -3   3  -3   38.26    1.66 
  -4  -3  -3   29.86    1.11 
   4  -3   3   27.66    1.46 
  -4  -3  -3   32.03    1.57 
  -4  -3  -3   32.05    1.51 
   4  -3   3   27.56    1.33 
  -4   3  -3   30.14    1.42 
  -4   3  -3   29.00    1.46 
   4   3   3   29.39    1.12 
  -5  -3  -3    5.95    0.84 
   5  -3   3    4.34    0.74 
   5  -3   3    6.58    0.78 
  -5  -3  -3    6.01    0.87 
  -5  -3  -3    5.94    0.55 
  -5   3  -3    6.27    0.87 
   5   3   3    6.59    0.57 
  -5   3  -3    4.27    0.68 
  -6  -3  -3    0.88    0.46 
  -6  -3  -3    2.06    0.61 
   6  -3   3    0.61    0.52 
   6  -3   3    1.11    0.47 
  -6   3  -3    0.35    0.60 
   6   3   3    1.48    0.42 
  -6   3  -3    1.09    0.48 
  -7  -3  -3    4.60    0.84 
  -7  -3  -3    2.31    0.70 
   7  -3   3    4.30    0.92 
   7  -3   3    2.69    0.70 
  -7   3  -3    2.60    0.66 
  -7   3  -3    1.75    0.68 
   7   3   3    3.66    0.63 
  -8  -3  -3    2.55    0.79 
   8  -3   3    2.75    0.79 
   8  -3   3    3.05    0.81 
  -8  -3  -3    1.97    0.72 
  -8   3  -3    3.56    0.83 
   8   3   3    2.51    0.62 
  -8   3  -3    2.84    0.72 
   8   3   3    2.93    0.78 
  -9  -3  -3   -0.86    0.49 
   9  -3   3    0.42    0.52 
  -9  -3  -3    0.44    0.49 
   9  -3   3    0.37    0.67 
   9   3   3    0.79    0.50 
  -9   3  -3   -0.47    0.42 
  -9   3  -3   -0.19    0.58 
   9   3   3   -0.12    0.56 
 -10  -3  -3    0.78    0.70 
  10  -3   3    1.04    0.70 
  10  -3   3    0.83    0.65 
 -10  -3  -3    0.37    0.67 
  10   3   3    0.27    0.57 
 -10   3  -3    0.34    0.63 
 -10   3  -3    1.49    0.82 
  10   3   3    0.09    0.66 
  11  -3   3    1.89    0.87 
 -11  -3  -3    1.23    0.77 
  11  -3   3    0.27    0.79 
 -11  -3  -3    1.59    0.87 
 -11   3  -3    1.53    0.78 
  11   3   3    0.99    0.69 
  11   3   3    1.06    0.74 
 -11   3  -3    1.07    0.73 
 -12  -3  -3    1.98    0.97 
  12  -3   3    1.43    1.05 
 -12  -3  -3    0.64    0.86 
  12  -3   3    0.55    0.79 
  12   3   3    1.14    0.94 
 -12   3  -3    0.90    0.73 
  13  -3   3    0.75    0.99 
 -13  -3  -3   -0.24    0.84 
  13  -3   3    0.08    0.92 
 -13  -3  -3   -0.59    0.75 
 -13   3  -3    0.75    0.75 
  13   3   3    1.11    1.00 
 -14  -4   3    0.50    0.80 
  14  -4  -3   -1.29    0.44 
  14  -4  -3    1.52    1.20 
  14   4  -3    0.43    0.84 
  14   4  -3   -0.01    0.89 
  13  -4  -3   -0.66    0.88 
 -13  -4   3    0.84    0.75 
  13  -4  -3   -0.18    0.83 
  13   4  -3    0.24    0.90 
  13   4  -3    0.16    0.69 
 -12  -4   3    3.48    0.99 
  12  -4  -3    6.26    1.46 
  12  -4  -3    3.17    0.96 
  12   4  -3    2.65    0.86 
 -12   4   3    4.39    0.80 
  12   4  -3    2.76    1.06 
  11  -4  -3    6.91    1.40 
  11  -4  -3    6.64    1.33 
 -11  -4   3    6.47    1.13 
 -11   4   3    6.77    0.94 
  11   4  -3    3.89    0.97 
  11   4  -3    6.17    1.32 
  10  -4  -3    0.22    0.53 
 -10  -4   3    1.21    0.65 
  10  -4  -3   -0.45    0.65 
 -10   4   3   -0.06    0.37 
  10   4  -3    0.04    0.51 
  10   4  -3    0.07    0.62 
  -9  -4   3    4.76    0.92 
   9  -4  -3    5.04    1.02 
   9  -4  -3    4.53    0.99 
   9   4  -3    4.81    1.05 
  -9   4   3    3.57    0.60 
   9   4  -3    4.22    0.84 
   8  -4  -3   33.97    2.02 
  -8  -4   3   31.55    1.79 
   8  -4  -3   35.19    2.09 
  -8   4   3   35.03    1.47 
   8   4  -3   34.49    2.02 
   8   4  -3   35.12    1.85 
   7  -4  -3   19.68    1.46 
  -7  -4   3   21.03    1.36 
   7  -4  -3   22.99    1.14 
   7  -4  -3   20.96    1.51 
  -7   4   3   19.28    1.00 
   7   4  -3   22.44    1.35 
   7   4  -3   22.50    1.53 
   6  -4  -3   26.11    1.02 
  -6  -4   3   24.62    1.40 
   6  -4  -3   23.44    1.47 
   6  -4  -3   25.09    1.53 
  -6   4   3   23.95    1.02 
   6   4  -3   25.72    1.56 
   6   4  -3   25.22    1.32 
   5  -4  -3   -0.37    0.36 
   5  -4  -3   -0.23    0.31 
   5  -4  -3    0.02    0.17 
  -5  -4   3   -0.28    0.24 
  -5   4   3   -0.10    0.17 
   5   4  -3   -0.59    0.36 
   5   4  -3    0.18    0.30 
  -4  -4   3   20.71    1.14 
   4  -4  -3   22.12    1.22 
   4  -4  -3   22.34    1.28 
   4  -4  -3   20.75    0.74 
  -4  -4   3   21.68    0.98 
   4   4  -3   20.60    1.21 
  -4   4   3   20.65    0.74 
   4   4  -3   20.71    0.97 
  -3  -4   3   18.02    0.79 
  -3  -4   3   18.78    1.03 
   3  -4  -3   18.84    1.09 
   3  -4  -3   18.11    1.08 
   3   4  -3   16.98    1.10 
  -3   4   3   18.39    0.64 
   3   4  -3   19.66    0.83 
  -3   4   3   20.30    0.67 
   2  -4  -3    0.26    0.35 
   2  -4  -3    0.24    0.33 
  -2  -4   3    0.05    0.16 
  -2  -4   3    0.14    0.32 
   2  -4  -3    0.06    0.16 
  -2   4   3    0.04    0.15 
   2   4  -3    0.13    0.30 
  -2   4   3    0.20    0.17 
  -2   4   3   -0.07    0.30 
   2   4  -3    0.16    0.17 
  -1  -4   3    0.11    0.32 
   1  -4  -3    0.43    0.23 
   1  -4  -3    0.13    0.31 
  -1  -4   3   -0.46    0.32 
   1  -4  -3    0.35    0.28 
   1  -4  -3    0.04    0.33 
  -1  -4   3   -0.08    0.15 
  -1   4   3    0.84    0.24 
  -1   4   3    0.69    0.30 
   1   4  -3    0.39    0.18 
   1   4  -3    0.03    0.35 
   0  -4  -3    8.76    0.55 
   0  -4   3    9.85    0.69 
   0  -4  -3    7.46    0.68 
   0  -4   3    9.16    0.53 
   0  -4  -3    7.81    0.62 
   0  -4  -3    8.99    0.57 
   0  -4   3    8.31    0.67 
   0  -4   3    8.02    0.69 
   0   4   3    8.54    0.62 
   0   4  -3    8.48    0.54 
   0   4  -3    9.36    0.74 
   0   4  -3    8.69    0.64 
   0   4   3    8.29    0.57 
   1  -4   3   48.24    1.79 
   1  -4   3   48.60    1.67 
  -1  -4  -3   48.31    1.81 
   1  -4   3   51.60    1.92 
  -1  -4  -3   48.31    1.50 
  -1  -4  -3   49.40    1.76 
   1  -4   3   49.58    1.73 
  -1  -4  -3   50.85    1.51 
   1   4   3   49.31    1.51 
  -1   4  -3   46.80    1.73 
  -1   4  -3   48.69    1.68 
   1   4   3   48.86    1.74 
  -1   4  -3   48.27    1.82 
  -2  -4  -3   47.57    1.45 
  -2  -4  -3   50.22    1.86 
  -2  -4  -3   47.38    1.87 
   2  -4   3   50.33    1.97 
   2  -4   3   48.64    1.76 
  -2   4  -3   46.24    1.81 
  -2   4  -3   46.26    1.76 
  -2   4  -3   48.64    1.79 
   2   4   3   48.46    1.46 
   3  -4   3    7.71    0.76 
  -3  -4  -3    9.11    0.50 
   3  -4   3    7.83    0.74 
  -3  -4  -3    8.00    0.87 
  -3  -4  -3    8.62    0.80 
   3   4   3    7.59    0.49 
  -3   4  -3    7.55    0.74 
  -3   4  -3    8.61    0.76 
  -3   4  -3    8.35    0.72 
   4  -4   3   20.50    1.18 
  -4  -4  -3   19.51    0.87 
   4  -4   3   18.62    1.22 
  -4  -4  -3   20.13    1.26 
  -4  -4  -3   17.61    1.19 
  -4   4  -3   19.95    1.12 
  -4   4  -3   18.31    1.15 
   4   4   3   20.10    0.89 
  -4   4  -3   18.26    1.18 
   5  -4   3   16.84    1.10 
   5  -4   3   15.44    1.20 
  -5  -4  -3   12.50    1.09 
  -5  -4  -3   16.41    1.21 
  -5  -4  -3   13.99    0.82 
   5   4   3   16.21    0.88 
  -5   4  -3   15.48    1.05 
  -5   4  -3   15.68    1.17 
  -6  -4  -3    0.04    0.41 
  -6  -4  -3    0.39    0.48 
   6  -4   3   -0.13    0.41 
   6  -4   3   -0.05    0.31 
  -6   4  -3    0.24    0.39 
   6   4   3   -0.01    0.31 
  -6   4  -3    0.01    0.33 
  -7  -4  -3   -0.50    0.42 
  -7  -4  -3   -0.28    0.41 
   7  -4   3    0.56    0.47 
   7  -4   3   -0.85    0.45 
   7   4   3    0.35    0.37 
  -7   4  -3   -0.07    0.45 
  -7   4  -3    0.08    0.49 
  -8  -4  -3    9.25    1.27 
  -8  -4  -3    5.98    1.00 
   8  -4   3    5.37    0.99 
   8  -4   3    5.08    0.94 
  -8   4  -3    5.48    0.98 
  -8   4  -3    6.73    0.98 
   8   4   3    3.74    0.89 
   8   4   3    5.82    0.86 
  -9  -4  -3    2.12    0.82 
  -9  -4  -3    1.34    0.76 
   9  -4   3    2.27    0.76 
   9  -4   3    2.09    0.82 
   9   4   3    1.59    0.61 
  -9   4  -3    1.95    0.82 
  -9   4  -3    2.14    0.70 
   9   4   3    2.56    0.87 
  10  -4   3   -0.53    0.68 
 -10  -4  -3   -0.41    0.58 
 -10  -4  -3    0.63    0.68 
  10  -4   3    0.73    0.63 
  10   4   3    0.22    0.64 
  10   4   3    0.69    0.55 
 -10   4  -3   -0.39    0.55 
 -10   4  -3    0.36    0.73 
 -11  -4  -3    0.79    0.86 
 -11  -4  -3    1.41    0.74 
  11  -4   3    0.13    0.78 
  11  -4   3    2.72    0.96 
 -11   4  -3    0.47    0.71 
  11   4   3    1.94    0.74 
  11   4   3    2.23    0.87 
  12  -4   3    2.90    1.11 
  12  -4   3    0.60    0.97 
 -12  -4  -3    0.71    0.67 
 -12  -4  -3    2.69    1.01 
 -12   4  -3    2.34    0.86 
  12   4   3    2.18    0.89 
 -13  -5   3    0.62    0.78 
  13  -5  -3    0.96    1.01 
  13  -5  -3    1.15    1.09 
  13   5  -3    1.10    0.78 
  13   5  -3    0.31    0.93 
  12  -5  -3    0.26    0.67 
  12  -5  -3   -0.22    0.90 
 -12  -5   3    0.52    0.72 
  12   5  -3   -0.91    0.69 
  12   5  -3    0.02    0.59 
  11  -5  -3    3.58    1.01 
  11  -5  -3    3.74    1.07 
 -11  -5   3    5.94    1.15 
 -11   5   3    5.00    0.72 
  11   5  -3    2.77    1.06 
  11   5  -3    4.04    1.00 
  10  -5  -3    8.12    1.36 
  10  -5  -3    6.78    1.34 
 -10  -5   3    7.52    1.17 
 -10   5   3    7.36    0.84 
  10   5  -3    9.85    1.26 
  10   5  -3    8.06    1.35 
   9  -5  -3   -0.23    0.41 
   9  -5  -3    0.04    0.63 
  -9  -5   3    0.06    0.48 
  -9   5   3    0.30    0.30 
   9   5  -3    0.02    0.47 
   9   5  -3    0.93    0.67 
   8  -5  -3    1.09    0.62 
   8  -5  -3    1.15    0.54 
  -8  -5   3    1.91    0.61 
   8   5  -3    2.26    0.57 
   8   5  -3    1.37    0.68 
  -8   5   3    1.96    0.41 
  -7  -5   3   11.68    1.00 
   7  -5  -3   10.53    1.09 
   7  -5  -3   10.72    0.67 
   7  -5  -3   10.32    1.22 
   7   5  -3   10.75    1.29 
   7   5  -3   13.41    1.00 
  -7   5   3   11.10    0.68 
  -6  -5   3    8.52    0.84 
   6  -5  -3    9.54    0.96 
   6  -5  -3    9.16    1.10 
   6  -5  -3    8.99    0.54 
   6   5  -3    8.66    0.75 
   6   5  -3    9.83    1.18 
  -6   5   3    8.86    0.54 
  -5  -5   3   32.89    1.56 
   5  -5  -3   29.89    1.68 
   5  -5  -3   32.81    1.03 
   5  -5  -3   31.79    1.68 
  -5   5   3   31.00    1.02 
   5   5  -3   32.54    1.36 
   5   5  -3   35.12    1.76 
  -4  -5   3   -0.15    0.19 
   4  -5  -3    0.28    0.45 
  -4  -5   3    0.58    0.41 
   4  -5  -3    0.23    0.40 
   4  -5  -3   -0.01    0.11 
   4   5  -3   -0.32    0.39 
  -4   5   3    0.25    0.12 
  -4   5   3   -0.02    0.11 
   4   5  -3    0.46    0.23 
   4   5  -3    0.07    0.22 
  -3  -5   3   10.73    0.55 
   3  -5  -3    9.19    0.84 
  -3  -5   3    9.28    0.79 
   3  -5  -3   11.49    0.90 
   3   5  -3   12.24    0.58 
  -3   5   3   10.58    0.39 
  -3   5   3   11.32    0.41 
   3   5  -3   10.72    0.92 
   2  -5  -3    6.80    0.76 
   2  -5  -3    5.99    0.37 
  -2  -5   3    6.40    0.35 
   2  -5  -3    5.60    0.69 
  -2  -5   3    6.01    0.67 
  -2   5   3    5.66    0.37 
   2   5  -3    5.66    0.35 
   2   5  -3    6.89    0.68 
   1  -5  -3   86.66    2.74 
  -1  -5   3   86.58    2.74 
   1  -5  -3   86.44    2.72 
   1  -5  -3   85.03    2.82 
  -1  -5   3   88.96    2.38 
   1  -5  -3   88.45    2.50 
  -1   5   3   86.55    2.73 
   1   5  -3   88.22    2.93 
  -1   5   3   87.10    2.49 
   1   5  -3   88.16    2.38 
   0  -5   3  104.35    2.91 
   0  -5  -3  102.00    3.03 
   0  -5  -3  108.81    3.08 
   0  -5  -3  103.91    3.24 
   0  -5   3  100.95    3.14 
   0   5   3  106.31    3.03 
   0   5  -3  105.39    2.91 
   0   5  -3  104.74    3.33 
   0   5   3  101.64    3.05 
   1  -5   3   47.76    1.60 
  -1  -5  -3   46.00    1.69 
  -1  -5  -3   45.03    1.77 
   1  -5   3   44.73    1.67 
  -1  -5  -3   45.76    1.53 
  -1   5  -3   46.91    1.73 
   1   5   3   45.41    1.53 
  -1   5  -3   46.28    1.60 
  -1   5  -3   44.04    1.82 
  -2  -5  -3    0.39    0.28 
   2  -5   3    0.73    0.29 
  -2  -5  -3    0.59    0.25 
  -2  -5  -3    0.14    0.33 
   2  -5   3   -0.14    0.25 
  -2   5  -3    0.44    0.43 
  -2   5  -3    0.30    0.31 
  -2   5  -3    0.32    0.30 
   2   5   3    0.66    0.26 
   3  -5   3    0.86    0.41 
   3  -5   3    0.19    0.36 
  -3  -5  -3    0.93    0.28 
  -3  -5  -3    0.83    0.42 
  -3  -5  -3    0.59    0.45 
  -3   5  -3    0.01    0.30 
   3   5   3    0.59    0.27 
  -3   5  -3    0.68    0.43 
  -3   5  -3    0.51    0.37 
   4  -5   3   23.21    1.37 
  -4  -5  -3   26.76    1.48 
  -4  -5  -3   25.94    1.42 
  -4  -5  -3   28.20    1.12 
   4  -5   3   26.23    1.46 
  -4   5  -3   28.20    1.47 
  -4   5  -3   26.18    1.33 
   4   5   3   28.58    1.15 
  -4   5  -3   27.69    1.46 
   5  -5   3   28.46    1.54 
  -5  -5  -3   27.74    1.59 
  -5  -5  -3   28.27    1.56 
  -5  -5  -3   28.93    1.24 
   5  -5   3   30.89    1.68 
   5   5   3   27.13    1.24 
  -5   5  -3   30.98    1.48 
  -5   5  -3   28.68    1.60 
  -6  -5  -3   -0.33    0.44 
   6  -5   3    0.52    0.48 
  -6  -5  -3    0.04    0.45 
   6  -5   3    0.30    0.47 
  -6   5  -3   -0.14    0.41 
  -6   5  -3   -0.46    0.29 
   6   5   3    0.11    0.32 
  -7  -5  -3   -0.34    0.52 
   7  -5   3    0.50    0.48 
  -7  -5  -3    0.90    0.55 
   7  -5   3    0.52    0.49 
  -7   5  -3    0.15    0.41 
  -7   5  -3    0.73    0.46 
   7   5   3    0.71    0.43 
   8  -5   3    0.97    0.56 
   8  -5   3   -0.30    0.51 
  -8  -5  -3   -0.04    0.53 
  -8  -5  -3    0.88    0.64 
   8   5   3    0.19    0.45 
  -8   5  -3    0.17    0.50 
   8   5   3    0.28    0.53 
  -8   5  -3    0.66    0.49 
   9  -5   3    1.73    0.73 
  -9  -5  -3    2.01    0.80 
   9  -5   3    1.64    0.81 
  -9  -5  -3    0.67    0.70 
   9   5   3    1.50    0.74 
  -9   5  -3    1.72    0.63 
  -9   5  -3    1.57    0.77 
   9   5   3    2.06    0.65 
  10  -5   3    7.60    1.31 
 -10  -5  -3    5.98    1.23 
  10  -5   3    7.25    1.39 
 -10  -5  -3    5.59    1.12 
  10   5   3    5.60    1.00 
  10   5   3    7.60    1.24 
 -10   5  -3    7.77    1.13 
  11  -5   3    1.37    0.88 
  11  -5   3    2.53    1.01 
 -11  -5  -3    1.84    0.76 
 -11  -5  -3    2.24    0.98 
  11   5   3    0.96    0.85 
  11   5   3    1.15    0.84 
 -11   5  -3    0.64    0.60 
 -12  -5  -3    3.51    1.22 
 -12  -5  -3    5.55    1.31 
  12  -5   3    5.13    1.31 
  12  -5   3    4.45    1.31 
  12   5   3    4.84    1.34 
 -12   5  -3    4.56    1.07 
  13  -6  -3    1.90    1.12 
 -13  -6   3    0.31    0.80 
  13  -6  -3    0.91    1.04 
  13   6  -3    0.97    0.78 
  13   6  -3   -1.09    0.76 
  12  -6  -3   -0.77    0.69 
  12  -6  -3    1.62    1.04 
 -12  -6   3    0.97    0.82 
  12   6  -3   -0.08    0.57 
  12   6  -3    1.26    0.89 
 -11  -6   3    1.32    0.79 
  11  -6  -3    0.73    0.86 
  11  -6  -3    0.65    0.82 
  11   6  -3    1.06    0.69 
  11   6  -3    1.24    0.89 
  10  -6  -3    0.22    0.77 
  10  -6  -3    1.33    0.78 
 -10  -6   3   -0.27    0.45 
  10   6  -3   -0.28    0.66 
  10   6  -3    0.26    0.52 
 -10   6   3    0.72    0.39 
  -9  -6   3    6.69    1.12 
   9  -6  -3    4.37    1.07 
   9  -6  -3    7.81    1.25 
   9   6  -3    7.04    1.25 
   9   6  -3    6.45    1.01 
  -9   6   3    5.70    0.65 
  -8  -6   3    1.97    0.71 
   8  -6  -3    1.91    0.78 
   8  -6  -3    1.73    0.71 
   8  -6  -3    1.68    0.37 
  -8   6   3    1.76    0.35 
   8   6  -3    2.09    0.80 
   8   6  -3    2.16    0.62 
  -7  -6   3   13.17    1.16 
   7  -6  -3   16.73    1.41 
   7  -6  -3   12.66    0.66 
   7  -6  -3   12.50    1.25 
   7   6  -3   12.44    1.00 
   7   6  -3   12.34    1.24 
  -7   6   3   15.35    0.71 
   6  -6  -3    0.16    0.47 
  -6  -6   3    0.38    0.46 
   6  -6  -3    0.18    0.16 
   6  -6  -3   -0.06    0.43 
  -6   6   3   -0.07    0.14 
   6   6  -3   -0.07    0.52 
   6   6  -3    0.32    0.31 
   5  -6  -3    4.64    0.24 
  -5  -6   3    4.63    0.61 
   5  -6  -3    4.16    0.73 
   5  -6  -3    4.67    0.88 
  -5  -6   3    4.32    0.73 
   5   6  -3    4.58    0.58 
   5   6  -3    5.77    0.60 
  -5   6   3    4.24    0.23 
   5   6  -3    4.06    0.80 
  -5   6   3    4.39    0.23 
  -4  -6   3   13.61    0.98 
   4  -6  -3   15.59    1.12 
  -4  -6   3   17.34    0.79 
   4  -6  -3   15.53    1.12 
   4   6  -3   14.88    0.74 
   4   6  -3   16.32    0.77 
   4   6  -3   15.15    1.10 
  -3  -6   3   27.41    0.93 
  -3  -6   3   25.92    1.30 
   3  -6  -3   27.65    1.40 
   3  -6  -3   27.37    1.42 
   3   6  -3   27.74    0.92 
  -3   6   3   27.62    0.74 
   3   6  -3   26.59    1.48 
  -3   6   3   27.58    0.75 
   3   6  -3   27.03    0.93 
  -2  -6   3   15.04    0.95 
   2  -6  -3   14.21    0.97 
   2  -6  -3   14.88    0.59 
   2  -6  -3   14.09    0.94 
  -2  -6   3   13.99    0.48 
   2   6  -3   12.81    1.01 
  -2   6   3   13.63    0.57 
   2   6  -3   14.08    0.49 
  -1  -6   3    0.70    0.15 
  -1  -6   3    0.47    0.35 
   1  -6  -3    0.24    0.33 
   1  -6  -3    0.49    0.26 
   1  -6  -3    1.05    0.39 
  -1   6   3    0.49    0.24 
   1   6  -3    0.73    0.15 
   1   6  -3    0.24    0.41 
  -1   6   3    1.35    0.40 
   0  -6   3    4.78    0.40 
   0  -6   3    6.18    0.59 
   0  -6  -3    3.64    0.51 
   0  -6  -3    4.59    0.56 
   0   6   3    5.60    0.55 
   0   6   3    4.33    0.49 
   0   6  -3    4.45    0.69 
   1  -6   3    0.48    0.30 
  -1  -6  -3    0.52    0.30 
   1  -6   3    1.40    0.33 
   1  -6   3    1.05    0.31 
  -1  -6  -3    0.48    0.37 
  -1  -6  -3    1.26    0.42 
   1   6   3    0.82    0.32 
  -1   6  -3    0.67    0.27 
  -1   6  -3    1.37    0.49 
  -2  -6  -3   43.80    1.78 
  -2  -6  -3   43.14    1.54 
   2  -6   3   45.76    1.71 
  -2  -6  -3   44.26    1.81 
   2  -6   3   42.75    1.66 
  -2   6  -3   43.79    1.67 
  -2   6  -3   45.02    1.73 
   2   6   3   43.44    1.56 
  -2   6  -3   43.74    1.90 
  -3  -6  -3   24.97    1.36 
   3  -6   3   23.94    1.16 
  -3  -6  -3   23.08    1.02 
  -3  -6  -3   22.30    1.24 
   3  -6   3   22.10    1.22 
   3  -6   3   22.20    1.34 
  -3   6  -3   23.77    1.23 
  -3   6  -3   21.75    1.16 
  -3   6  -3   21.53    1.32 
   3   6   3   21.63    1.02 
   4  -6   3    4.41    0.78 
  -4  -6  -3    3.38    0.69 
  -4  -6  -3    3.94    0.71 
  -4  -6  -3    3.73    0.52 
   4  -6   3    6.04    0.84 
  -4   6  -3    5.00    0.66 
  -4   6  -3    4.80    0.80 
   4   6   3    4.48    0.56 
  -4   6  -3    3.87    0.66 
  -5  -6  -3    0.62    0.35 
   5  -6   3   -0.34    0.38 
  -5  -6  -3    0.67    0.43 
  -5  -6  -3    0.08    0.35 
   5  -6   3   -0.08    0.41 
  -5   6  -3    1.16    0.53 
   5   6   3    0.63    0.34 
  -5   6  -3    0.20    0.47 
  -5   6  -3    0.33    0.36 
   6  -6   3    7.16    1.03 
  -6  -6  -3    7.69    1.10 
  -6  -6  -3    7.14    1.00 
   6  -6   3    5.39    0.94 
  -6   6  -3    6.27    0.94 
  -6   6  -3    5.45    0.78 
   6   6   3    7.19    0.74 
   7  -6   3    1.79    0.67 
  -7  -6  -3    2.48    0.71 
   7  -6   3    1.61    0.70 
  -7  -6  -3    0.65    0.57 
  -7   6  -3    2.10    0.71 
  -7   6  -3    0.93    0.56 
   7   6   3    1.57    0.52 
   8  -6   3    1.00    0.71 
  -8  -6  -3    0.40    0.61 
   8  -6   3    0.59    0.57 
  -8  -6  -3    0.85    0.62 
  -8   6  -3    1.52    0.57 
   8   6   3    1.27    0.55 
  -8   6  -3   -0.01    0.55 
   8   6   3    0.91    0.64 
   9  -6   3    1.08    0.74 
  -9  -6  -3    0.51    0.59 
  -9  -6  -3    1.99    0.76 
   9  -6   3    1.25    0.80 
  -9   6  -3    0.80    0.60 
   9   6   3   -0.60    0.47 
   9   6   3    1.48    0.70 
 -10  -6  -3    0.27    0.71 
 -10  -6  -3    0.47    0.71 
  10  -6   3   -0.16    0.54 
  10  -6   3    0.50    0.79 
  10   6   3   -0.07    0.56 
  10   6   3   -0.52    0.58 
 -10   6  -3   -0.41    0.52 
 -11  -6  -3    0.20    0.74 
  11  -6   3    1.33    1.04 
  11  -6   3   -0.67    0.62 
 -11  -6  -3    0.73    0.76 
  11   6   3    1.05    0.85 
 -11   6  -3   -0.30    0.54 
  12  -6   3    0.46    0.90 
 -12  -6  -3    0.63    0.81 
  12  -6   3   -0.38    0.83 
 -12  -6  -3    0.08    0.80 
  12   6   3    0.01    0.81 
 -12   6  -3   -0.25    0.59 
  13  -7  -3   -0.13    0.90 
  13  -7  -3   -0.83    0.89 
 -13  -7   3    0.44    0.84 
  13   7  -3    0.15    0.93 
  13   7  -3    0.37    0.62 
  12  -7  -3    0.72    0.94 
  12  -7  -3    1.13    0.89 
 -12  -7   3    1.18    0.81 
  12   7  -3    0.88    0.96 
  12   7  -3    1.02    0.65 
  11  -7  -3    1.16    0.83 
 -11  -7   3    0.01    0.70 
  11  -7  -3    0.27    0.82 
  11   7  -3    0.30    0.78 
  11   7  -3   -0.10    0.51 
  10  -7  -3    0.54    0.70 
 -10  -7   3    0.00    0.64 
  10  -7  -3    0.90    0.61 
  10   7  -3   -0.43    0.48 
  10   7  -3    0.37    0.77 
   9  -7  -3   11.83    1.60 
  -9  -7   3   11.76    1.44 
   9  -7  -3   15.33    1.44 
   9   7  -3   14.13    1.71 
  -9   7   3   14.56    0.83 
   9   7  -3   14.72    1.26 
   8  -7  -3    0.92    0.62 
  -8  -7   3    1.17    0.63 
   8  -7  -3    1.18    0.33 
   8  -7  -3    1.81    0.78 
  -8   7   3    1.00    0.28 
   8   7  -3    0.96    0.68 
   8   7  -3    1.16    0.48 
   7  -7  -3    8.27    0.46 
  -7  -7   3    7.67    1.05 
   7  -7  -3    8.47    1.26 
   7  -7  -3    7.42    1.13 
   7   7  -3    9.31    1.26 
  -7   7   3    8.64    0.48 
   7   7  -3    8.52    0.82 
   6  -7  -3    0.06    0.09 
   6  -7  -3   -0.28    0.49 
   6  -7  -3   -0.16    0.31 
  -6  -7   3   -0.14    0.33 
   6   7  -3    0.53    0.31 
   6   7  -3   -0.01    0.47 
  -6   7   3    0.05    0.09 
  -5  -7   3   20.97    1.36 
   5  -7  -3   21.76    1.48 
   5  -7  -3   21.86    1.44 
   5   7  -3   22.11    1.49 
   5   7  -3   22.70    1.03 
   5   7  -3   23.56    1.04 
  -4  -7   3    8.09    0.80 
   4  -7  -3   10.43    0.96 
   4  -7  -3   10.73    1.02 
   4   7  -3    8.64    0.53 
   4   7  -3   10.05    1.01 
   4   7  -3    8.76    0.53 
   3  -7  -3    2.95    0.66 
  -3  -7   3    1.65    0.51 
   3  -7  -3    2.30    0.56 
   3   7  -3    2.25    0.23 
   3   7  -3    3.36    0.71 
   3   7  -3    2.29    0.23 
   2  -7  -3   79.12    2.21 
   2  -7  -3   77.17    2.75 
   2  -7  -3   81.27    2.81 
  -2  -7   3   77.24    2.69 
   2   7  -3   75.70    2.89 
  -2   7   3   81.40    2.20 
   1  -7  -3    0.17    0.23 
   1  -7  -3   -0.22    0.30 
  -1  -7   3   -0.02    0.10 
   1  -7  -3    0.52    0.37 
  -1  -7   3    0.43    0.33 
  -1  -7   3   -0.09    0.09 
  -1   7   3    0.13    0.21 
   1   7  -3    0.22    0.43 
  -1   7   3   -0.36    0.32 
   1   7  -3    0.01    0.09 
   0  -7  -3   25.04    1.28 
   0  -7  -3   28.27    1.30 
   0  -7   3   26.16    0.96 
   0  -7   3   25.59    0.96 
   0  -7  -3   26.79    1.16 
   0  -7   3   26.74    1.24 
   0   7  -3   27.03    1.46 
   0   7  -3   26.31    0.94 
   0   7   3   26.09    1.12 
   0   7   3   26.26    1.27 
  -1  -7  -3   17.81    1.08 
   1  -7   3   19.83    0.92 
   1  -7   3   18.30    1.00 
  -1  -7  -3   17.71    0.98 
  -1  -7  -3   19.10    1.03 
   1  -7   3   17.83    0.88 
   1   7   3   20.39    1.04 
  -1   7  -3   22.39    1.32 
  -1   7  -3   18.78    0.88 
   2  -7   3   61.92    2.20 
  -2  -7  -3   61.38    2.33 
  -2  -7  -3   63.37    2.34 
   2  -7   3   65.88    2.24 
  -2  -7  -3   64.49    2.15 
  -2   7  -3   62.97    2.52 
  -2   7  -3   64.80    2.20 
  -2   7  -3   64.82    2.26 
   2   7   3   62.02    2.16 
   3  -7   3   94.68    3.44 
   3  -7   3   97.61    3.21 
  -3  -7  -3   97.19    3.31 
   3  -7   3   96.05    3.07 
  -3  -7  -3   96.43    2.99 
  -3  -7  -3   98.59    3.30 
  -3   7  -3   93.90    3.15 
   3   7   3   97.29    3.01 
  -3   7  -3   96.91    3.13 
  -3   7  -3   96.62    3.44 
  -4  -7  -3   24.66    1.40 
   4  -7   3   22.33    1.34 
   4  -7   3   20.86    1.41 
  -4  -7  -3   21.39    1.08 
  -4  -7  -3   23.46    1.38 
   4  -7   3   20.03    1.16 
  -4   7  -3   21.13    1.43 
  -4   7  -3   21.27    1.19 
  -4   7  -3   22.52    1.31 
   4   7   3   24.71    1.17 
  -5  -7  -3    0.54    0.52 
   5  -7   3    0.59    0.50 
  -5  -7  -3    1.48    0.55 
   5  -7   3    0.59    0.54 
  -5   7  -3    0.63    0.42 
  -5   7  -3    0.55    0.44 
  -5   7  -3    1.32    0.61 
   5   7   3    1.64    0.44 
  -6  -7  -3    3.66    0.83 
   6  -7   3    3.17    0.78 
  -6  -7  -3    2.01    0.67 
   6  -7   3    3.87    0.86 
  -6   7  -3    3.65    0.69 
   6   7   3    3.00    0.61 
  -6   7  -3    2.82    0.72 
  -7  -7  -3   10.32    1.23 
  -7  -7  -3    8.13    1.20 
   7  -7   3    6.78    1.12 
   7  -7   3    6.55    1.10 
   7   7   3    8.88    0.88 
  -7   7  -3    5.38    0.84 
  -8  -7  -3    2.57    0.86 
   8  -7   3    3.29    0.94 
   8  -7   3    1.90    0.76 
  -8  -7  -3    1.78    0.69 
  -8   7  -3    1.35    0.55 
   8   7   3    2.35    0.64 
  -9  -7  -3    1.34    0.77 
  -9  -7  -3    0.13    0.67 
   9  -7   3    0.74    0.81 
   9  -7   3    1.01    0.77 
   9   7   3    1.82    0.66 
   9   7   3    0.92    0.70 
  -9   7  -3    2.16    0.66 
  10  -7   3    1.47    0.89 
 -10  -7  -3    0.51    0.73 
 -10  -7  -3    0.79    0.66 
  10  -7   3    0.38    0.73 
  10   7   3    0.79    0.61 
  10   7   3    0.55    0.75 
 -10   7  -3    0.52    0.61 
 -11  -7  -3    1.20    0.93 
  11  -7   3    1.33    0.88 
 -11  -7  -3   -0.31    0.64 
  11  -7   3    0.92    1.01 
  11   7   3    1.06    0.83 
 -11   7  -3    1.38    0.69 
 -12  -7  -3    2.28    1.01 
  12  -7   3    1.59    1.05 
  12  -7   3    0.17    0.85 
 -12  -7  -3    0.21    0.82 
  12   7   3    0.23    0.76 
  13  -8  -3    1.90    1.10 
  13  -8  -3    3.36    1.40 
 -13  -8   3    2.87    1.12 
  13   8  -3    3.39    1.21 
  13   8  -3    2.00    0.81 
  12  -8  -3   -0.45    0.78 
 -12  -8   3    0.33    0.81 
  12  -8  -3    0.37    1.06 
  12   8  -3   -0.38    0.75 
  12   8  -3    0.15    0.55 
  11  -8  -3    4.06    1.20 
 -11  -8   3    4.10    1.09 
  11  -8  -3    2.37    0.91 
  11   8  -3    4.37    1.18 
  11   8  -3    2.99    0.84 
  10  -8  -3    4.10    1.11 
 -10  -8   3    2.53    0.80 
  10  -8  -3    2.49    1.10 
  10   8  -3    2.70    1.00 
  10   8  -3    2.40    0.74 
   9  -8  -3   22.11    1.86 
   9  -8  -3   23.38    1.96 
  -9  -8   3   19.74    1.68 
   9   8  -3   23.52    1.52 
   9   8  -3   25.77    1.92 
   8  -8  -3   -0.02    0.63 
   8  -8  -3   -0.56    0.50 
  -8  -8   3   -0.57    0.45 
  -8   8   3    0.46    0.20 
   8   8  -3   -0.57    0.32 
   8   8  -3   -0.10    0.56 
  -7  -8   3    3.20    0.78 
   7  -8  -3    3.00    0.75 
   7  -8  -3    2.92    0.21 
   7  -8  -3    2.75    0.87 
   7   8  -3    2.16    0.76 
   7   8  -3    1.84    0.48 
  -7   8   3    2.94    0.20 
  -6  -8   3    9.32    1.11 
   6  -8  -3   11.42    1.11 
   6  -8  -3    8.70    1.14 
   6   8  -3   12.15    0.79 
   6   8  -3    9.68    1.27 
   5  -8  -3   10.12    1.23 
   5  -8  -3   10.06    1.16 
  -5  -8   3    9.81    1.14 
   5   8  -3   10.19    0.64 
   5   8  -3    9.28    0.64 
   5   8  -3   11.05    1.27 
  -4  -8   3   12.41    0.98 
   4  -8  -3   12.15    1.11 
   4  -8  -3   12.61    1.01 
   4   8  -3   10.97    0.55 
   4   8  -3   11.87    1.12 
   4   8  -3   11.44    0.57 
   3  -8  -3    6.60    0.26 
   3  -8  -3    5.93    0.82 
   3  -8  -3    6.22    0.86 
  -3  -8   3    8.94    0.79 
   3   8  -3    6.01    0.93 
  -3   8   3    6.67    0.25 
   2  -8  -3    8.91    0.89 
  -2  -8   3   10.09    0.87 
   2  -8  -3    9.70    0.87 
   2  -8  -3    9.28    0.52 
  -2   8   3    8.89    0.89 
   2   8  -3   10.80    1.18 
  -2   8   3    8.91    0.49 
   1  -8  -3   76.47    2.63 
  -1  -8   3   74.01    1.89 
  -1  -8   3   71.22    2.52 
   1  -8  -3   70.81    2.25 
  -1  -8   3   72.82    1.89 
   1  -8  -3   76.43    2.68 
  -1   8   3   72.69    2.66 
   1   8  -3   69.91    2.80 
  -1   8   3   75.89    2.24 
   0  -8   3    3.17    0.53 
   0  -8   3    2.94    0.33 
   0  -8  -3    3.06    0.57 
   0  -8   3    3.15    0.35 
   0  -8  -3    2.91    0.47 
   0  -8  -3    2.72    0.56 
   0   8  -3    3.12    0.72 
   0   8   3    4.24    0.66 
  -1  -8  -3   37.58    1.67 
   1  -8   3   40.90    1.61 
   1  -8   3   35.62    1.39 
   1  -8   3   38.15    1.42 
  -1  -8  -3   38.34    1.60 
   1   8   3   37.08    1.62 
  -1   8  -3   41.02    1.94 
  -2  -8  -3    0.67    0.40 
  -2  -8  -3    0.70    0.44 
   2  -8   3    0.01    0.30 
   2  -8   3    0.36    0.29 
   2   8   3    0.25    0.39 
  -2   8  -3    0.48    0.32 
  -2   8  -3    0.52    0.52 
  -3  -8  -3    1.46    0.49 
   3  -8   3    0.73    0.38 
  -3  -8  -3    0.41    0.35 
   3  -8   3    0.22    0.50 
   3  -8   3    0.88    0.41 
  -3   8  -3   -0.20    0.35 
   3   8   3    0.57    0.39 
  -3   8  -3    1.33    0.59 
  -3   8  -3    0.86    0.40 
   4  -8   3    2.00    0.48 
  -4  -8  -3    2.09    0.58 
   4  -8   3    2.51    0.59 
  -4  -8  -3    1.74    0.62 
   4  -8   3    2.76    0.73 
   4   8   3    2.17    0.51 
  -4   8  -3    3.59    0.81 
  -4   8  -3    2.61    0.53 
  -4   8  -3    2.82    0.59 
  -5  -8  -3    2.68    0.69 
   5  -8   3    4.64    0.82 
  -5  -8  -3    5.88    0.90 
   5  -8   3    5.80    0.99 
   5  -8   3    4.37    0.67 
   5   8   3    5.25    0.73 
  -5   8  -3    3.61    0.64 
  -5   8  -3    7.15    1.05 
  -6  -8  -3    0.92    0.54 
   6  -8   3    0.84    0.64 
   6  -8   3    1.40    0.63 
  -6  -8  -3    1.08    0.56 
   6   8   3    1.02    0.45 
  -6   8  -3    1.58    0.53 
   7  -8   3   -0.63    0.50 
   7  -8   3    0.17    0.55 
  -7  -8  -3   -0.53    0.37 
  -7  -8  -3    0.45    0.48 
   7   8   3   -0.12    0.40 
  -7   8  -3   -0.14    0.39 
   8  -8   3    0.23    0.52 
  -8  -8  -3   -0.19    0.60 
  -8  -8  -3   -0.34    0.46 
   8  -8   3   -0.22    0.55 
   8   8   3    0.29    0.49 
  -8   8  -3   -0.43    0.42 
  -9  -8  -3   -0.31    0.65 
  -9  -8  -3   -0.05    0.58 
   9  -8   3    0.50    0.70 
   9  -8   3    0.20    0.70 
   9   8   3   -0.70    0.55 
   9   8   3    0.06    0.51 
  -9   8  -3    0.41    0.54 
  10  -8   3   -0.01    0.74 
  10  -8   3    2.87    1.04 
 -10  -8  -3    1.50    0.75 
 -10  -8  -3    2.41    0.88 
  10   8   3    1.61    0.82 
 -10   8  -3    1.53    0.65 
  10   8   3    0.21    0.67 
  11  -8   3    1.30    1.00 
 -11  -8  -3    0.43    0.87 
 -11  -8  -3   -0.02    0.68 
  11  -8   3    0.02    0.88 
 -11   8  -3   -0.06    0.59 
  11   8   3   -0.05    0.69 
 -12  -8  -3    3.02    1.13 
 -12  -8  -3    5.06    1.28 
  12  -8   3    6.62    1.45 
  12  -8   3    4.78    1.43 
  12   8   3    3.84    1.25 
 -13  -9   3    1.15    0.94 
  13  -9  -3   -0.24    0.86 
  13  -9  -3   -0.38    1.10 
  13   9  -3   -0.17    0.87 
  13   9  -3   -0.25    0.66 
  12  -9  -3    3.26    1.23 
  12  -9  -3    4.27    1.39 
 -12  -9   3    3.28    1.15 
  12   9  -3    1.71    0.79 
  12   9  -3    2.03    1.06 
 -11  -9   3   -0.80    0.46 
  11  -9  -3    0.39    0.93 
  11  -9  -3    0.95    0.93 
  11   9  -3    1.35    0.90 
  11   9  -3    1.05    0.66 
  10  -9  -3    1.69    1.01 
  10  -9  -3    2.09    0.85 
 -10  -9   3    1.51    0.86 
  10   9  -3    3.12    0.73 
  10   9  -3    2.41    0.97 
   9  -9  -3    5.27    1.23 
  -9  -9   3    5.59    1.11 
   9  -9  -3    5.09    1.05 
   9   9  -3    5.52    1.16 
   9   9  -3    6.54    0.91 
  -8  -9   3    0.51    0.61 
   8  -9  -3    0.84    0.67 
   8  -9  -3   -0.34    0.45 
   8   9  -3   -0.10    0.58 
   8   9  -3    0.24    0.37 
  -7  -9   3    3.58    0.86 
   7  -9  -3    5.63    1.02 
   7  -9  -3    4.39    0.99 
   7   9  -3    4.46    0.97 
   7   9  -3    5.80    0.70 
   6  -9  -3    1.08    0.66 
  -6  -9   3    1.55    0.62 
   6  -9  -3    1.01    0.61 
   6   9  -3    0.64    0.30 
   6   9  -3    0.51    0.57 
   5  -9  -3    5.25    0.93 
   5  -9  -3    6.60    0.96 
  -5  -9   3    5.20    0.85 
   5   9  -3    4.52    0.44 
   5   9  -3    4.92    0.95 
   5   9  -3    6.06    0.49 
   4  -9  -3   12.32    1.10 
  -4  -9   3   10.85    0.98 
   4  -9  -3   14.02    1.22 
   4   9  -3   12.57    1.19 
   4   9  -3   13.66    0.55 
   4   9  -3   12.21    0.53 
   3  -9  -3    3.28    0.76 
   3  -9  -3    4.64    0.76 
  -3  -9   3    3.62    0.67 
   3  -9  -3    4.47    0.26 
  -3   9   3    4.52    0.25 
   3   9  -3    3.55    0.79 
   2  -9  -3   17.06    0.75 
   2  -9  -3   17.94    1.16 
   2  -9  -3   15.86    1.21 
  -2  -9   3   17.12    1.13 
   2   9  -3   16.10    1.21 
  -2   9   3   17.34    0.73 
  -2   9   3   16.32    1.22 
   1  -9  -3    3.92    0.48 
   1  -9  -3    3.15    0.61 
  -1  -9   3    3.34    0.61 
   1  -9  -3    2.40    0.61 
  -1   9   3    3.31    0.68 
  -1   9   3    2.92    0.41 
   1   9  -3    4.86    0.84 
   0  -9  -3   34.72    1.66 
   0  -9  -3   34.33    1.44 
   0  -9   3   34.46    1.53 
   0  -9  -3   33.18    1.56 
   0  -9   3   34.80    1.17 
   0  -9   3   32.45    1.14 
   0   9   3   36.32    1.70 
   0   9  -3   31.88    1.78 
   1  -9   3    9.06    0.62 
   1  -9   3    7.13    0.69 
   1  -9   3    7.68    0.59 
  -1  -9  -3    9.31    0.86 
  -1  -9  -3    7.43    0.83 
  -1   9  -3    7.40    1.03 
   1   9   3    7.14    0.88 
  -2  -9  -3    8.22    0.80 
   2  -9   3    8.99    0.78 
  -2  -9  -3    7.66    0.89 
   2  -9   3    7.91    0.69 
   2   9   3    9.66    0.82 
  -2   9  -3    8.34    1.12 
   3  -9   3    3.47    0.60 
  -3  -9  -3    3.07    0.66 
   3  -9   3    4.03    0.67 
  -3  -9  -3    4.55    0.73 
  -3   9  -3    3.21    0.74 
   3   9   3    4.20    0.68 
   4  -9   3    5.93    0.85 
   4  -9   3    5.56    1.00 
   4  -9   3    5.98    0.74 
  -4  -9  -3    7.20    0.90 
  -4  -9  -3    5.97    0.87 
   4   9   3    5.93    0.78 
  -4   9  -3    5.26    0.72 
  -4   9  -3    6.50    1.07 
   5  -9   3    0.33    0.51 
   5  -9   3    0.99    0.42 
  -5  -9  -3    1.70    0.59 
  -5  -9  -3    0.10    0.49 
   5  -9   3    0.86    0.69 
  -5   9  -3    1.08    0.47 
  -5   9  -3    0.48    0.55 
   5   9   3    1.22    0.51 
   6  -9   3   19.31    1.49 
  -6  -9  -3   17.93    1.50 
  -6   9  -3   20.37    1.27 
   6   9   3   17.64    1.20 
  -6   9  -3   18.72    1.55 
  -7  -9  -3   -0.74    0.35 
   7  -9   3    1.48    0.64 
   7  -9   3   -0.19    0.56 
   7  -9   3   -0.26    0.33 
  -7  -9  -3    0.35    0.57 
   7   9   3    0.39    0.46 
  -7   9  -3    0.07    0.42 
  -8  -9  -3    2.29    0.88 
   8  -9   3    1.24    0.75 
  -8  -9  -3    0.95    0.62 
   8  -9   3    2.65    0.92 
  -8   9  -3    1.00    0.53 
   8   9   3    1.63    0.62 
   9  -9   3    5.87    1.24 
  -9  -9  -3    4.15    1.13 
  -9  -9  -3    3.85    0.98 
   9  -9   3    5.38    1.32 
   9   9   3    3.10    0.86 
   9   9   3    4.16    1.03 
  -9   9  -3    4.59    0.84 
  10  -9   3    4.14    1.21 
 -10  -9  -3    7.30    1.27 
  10  -9   3    4.69    1.33 
 -10  -9  -3    8.86    1.46 
  10   9   3    7.79    1.33 
 -10   9  -3    6.27    0.99 
 -11  -9  -3    6.42    1.48 
 -11  -9  -3    7.07    1.40 
  11  -9   3    7.55    1.53 
  11  -9   3    6.56    1.53 
  11   9   3    8.37    1.46 
 -12 -10   3   -1.07    0.64 
  12 -10  -3    0.91    1.00 
  12 -10  -3    2.56    1.21 
  12  10  -3    1.80    1.09 
 -11 -10   3   -0.81    0.69 
  11 -10  -3    0.21    0.65 
  11 -10  -3   -0.02    0.86 
  11  10  -3    0.72    0.56 
  11  10  -3    0.13    0.86 
  10 -10  -3    1.46    1.01 
 -10 -10   3    1.14    0.90 
  10 -10  -3    1.64    0.95 
  10  10  -3    2.37    1.03 
  10  10  -3    2.37    0.70 
  -9 -10   3    3.07    0.96 
   9 -10  -3    1.74    0.97 
   9 -10  -3    2.32    0.95 
   9  10  -3    2.82    1.00 
   9  10  -3    3.86    0.75 
   8 -10  -3    1.02    0.68 
  -8 -10   3   -0.04    0.58 
   8 -10  -3    0.94    0.74 
   8  10  -3    0.13    0.34 
   8  10  -3   -0.31    0.58 
   7 -10  -3   -0.19    0.53 
   7 -10  -3    0.54    0.60 
  -7 -10   3    0.42    0.46 
   7  10  -3   -0.06    0.27 
   7  10  -3   -0.56    0.49 
   6 -10  -3    0.63    0.59 
  -6 -10   3    0.41    0.43 
   6 -10  -3    0.78    0.64 
   6  10  -3    0.49    0.60 
   6  10  -3    0.28    0.27 
   5 -10  -3    1.82    0.64 
  -5 -10   3    0.60    0.58 
   5 -10  -3    0.94    0.62 
   5  10  -3    1.04    0.25 
   5  10  -3    0.18    0.45 
   5  10  -3    1.64    0.29 
   4 -10  -3    0.35    0.52 
   4 -10  -3    0.41    0.43 
  -4 -10   3   -0.25    0.46 
   4  10  -3    0.14    0.09 
   4  10  -3    0.27    0.09 
   4  10  -3    0.34    0.55 
  -3 -10   3   58.99    2.44 
   3 -10  -3   64.33    2.52 
   3 -10  -3   60.20    1.70 
   3 -10  -3   58.67    2.62 
   3  10  -3   60.98    2.72 
  -3  10   3   60.05    1.68 
  -3  10   3   63.42    2.70 
   2 -10  -3   25.02    1.52 
  -2 -10   3   21.98    1.33 
   2 -10  -3   22.35    0.94 
   2 -10  -3   24.10    1.38 
  -2  10   3   19.72    1.41 
  -2  10   3   23.46    0.92 
   2  10  -3   24.35    1.60 
   1 -10  -3   23.54    1.33 
   1 -10  -3   21.10    1.38 
   1 -10  -3   21.99    1.04 
  -1 -10   3   24.46    1.33 
   1  10  -3   22.14    1.54 
  -1  10   3   24.05    1.05 
  -1  10   3   23.15    1.44 
   0 -10  -3    0.22    0.34 
   0 -10  -3    0.13    0.38 
   0 -10   3    0.10    0.19 
   0 -10   3    0.05    0.17 
   0 -10   3    0.48    0.35 
   0 -10  -3    0.14    0.39 
   0  10  -3    0.18    0.53 
   0  10   3    0.63    0.45 
   1 -10   3    0.29    0.37 
   1 -10   3    0.49    0.30 
  -1 -10  -3    0.55    0.38 
   1 -10   3    0.97    0.31 
  -1 -10  -3    0.73    0.46 
   1  10   3   -0.08    0.38 
  -1  10  -3    0.37    0.56 
  -2 -10  -3   57.12    2.27 
   2 -10   3   53.99    2.12 
   2 -10   3   59.36    2.10 
  -2 -10  -3   56.45    2.25 
  -2  10  -3   57.64    2.62 
   2  10   3   54.72    2.27 
   3 -10   3   18.12    1.08 
   3 -10   3   17.28    1.13 
  -3 -10  -3   20.04    1.25 
  -3 -10  -3   19.79    1.31 
  -3  10  -3   17.82    1.46 
   3  10   3   20.49    1.25 
  -4 -10  -3   12.09    1.07 
   4 -10   3   12.55    1.46 
   4 -10   3   13.39    1.09 
   4 -10   3   13.07    0.95 
  -4 -10  -3   12.48    1.05 
  -4  10  -3   14.51    1.36 
   4  10   3   13.52    1.05 
  -5 -10  -3    1.13    0.64 
  -5 -10  -3    0.43    0.49 
   5 -10   3    0.80    0.42 
   5 -10   3    0.30    0.62 
   5 -10   3    1.20    0.53 
  -5  10  -3    1.05    0.71 
   5  10   3    0.41    0.45 
  -5  10  -3    1.17    0.46 
   6 -10   3    0.61    0.43 
  -6 -10  -3   -0.32    0.41 
   6 -10   3    0.43    0.72 
   6 -10   3   -0.28    0.47 
  -6 -10  -3   -0.37    0.36 
   6  10   3   -0.78    0.36 
  -6  10  -3    0.09    0.42 
  -6  10  -3    0.73    0.66 
   7 -10   3    0.15    0.54 
  -7 -10  -3    1.52    0.69 
   7 -10   3    1.80    0.57 
   7 -10   3    2.02    0.83 
  -7 -10  -3    0.66    0.56 
   7  10   3    0.97    0.56 
  -7  10  -3    1.72    0.59 
   8 -10   3    1.29    0.89 
  -8 -10  -3    3.88    1.05 
   8 -10   3    3.62    0.72 
  -8 -10  -3    1.36    0.67 
   8 -10   3    2.94    0.95 
   8  10   3    3.41    0.78 
  -8  10  -3    2.19    0.68 
   9 -10   3    2.25    0.94 
   9 -10   3    3.50    1.14 
  -9 -10  -3    2.73    1.04 
  -9 -10  -3    3.37    0.93 
   9  10   3    2.67    0.81 
   9  10   3    3.00    0.87 
  -9  10  -3    2.99    0.73 
  10 -10   3   -0.13    0.74 
 -10 -10  -3   -0.17    0.67 
 -10 -10  -3   -0.03    0.77 
  10 -10   3   -1.01    0.72 
  10  10   3   -0.96    0.52 
 -11 -10  -3    0.56    0.87 
  11 -10   3    1.13    1.06 
  11 -10   3   -0.07    0.64 
 -11 -10  -3   -0.80    0.77 
  11  10   3    0.04    0.79 
  12 -11  -3    0.94    0.85 
  12 -11  -3    1.03    0.87 
 -12 -11   3    0.64    0.95 
  12  11  -3   -0.60    0.83 
  11 -11  -3   -0.22    0.81 
  11 -11  -3    1.01    0.85 
 -11 -11   3    0.30    0.86 
  11  11  -3   -0.69    0.72 
  10 -11  -3   -0.44    0.83 
  10 -11  -3   -0.52    0.66 
 -10 -11   3    0.31    0.84 
  10  11  -3    0.14    0.80 
   9 -11  -3    0.38    0.76 
   9 -11  -3   -0.22    0.78 
  -9 -11   3    0.09    0.72 
   9  11  -3    0.25    0.40 
   9  11  -3    0.42    0.74 
   8 -11  -3   10.49    1.52 
  -8 -11   3    9.99    1.37 
   8 -11  -3   11.81    1.57 
   8  11  -3   11.26    1.60 
   8  11  -3   11.53    0.93 
   7 -11  -3    9.21    1.39 
   7 -11  -3    9.54    1.34 
  -7 -11   3    8.32    1.24 
   7  11  -3    8.37    0.72 
   7  11  -3   11.16    1.50 
  -6 -11   3    0.65    0.59 
   6 -11  -3    1.28    0.71 
   6 -11  -3   -0.63    0.43 
   6  11  -3    0.36    0.63 
   6  11  -3    0.06    0.22 
   5 -11  -3    2.00    0.67 
   5 -11  -3    1.93    0.74 
  -5 -11   3    1.07    0.63 
   5  11  -3    1.91    0.27 
   5  11  -3    1.82    0.26 
   5  11  -3    1.36    0.70 
   4 -11  -3    4.72    0.89 
  -4 -11   3    6.24    0.97 
   4 -11  -3    5.09    0.86 
   4  11  -3    4.49    0.91 
   3 -11  -3   29.67    0.99 
   3 -11  -3   29.82    1.65 
   3 -11  -3   28.53    1.79 
  -3 -11   3   30.30    1.67 
  -3  11   3   27.45    1.77 
   3  11  -3   27.59    1.76 
  -3  11   3   28.33    0.95 
   2 -11  -3   -0.15    0.36 
   2 -11  -3    0.30    0.49 
  -2 -11   3   -0.27    0.38 
   2 -11  -3   -0.01    0.22 
  -2  11   3    0.00    0.46 
  -2  11   3    0.20    0.23 
   2  11  -3   -0.24    0.48 
   1 -11  -3    0.57    0.49 
   1 -11  -3    0.51    0.48 
  -1 -11   3    0.61    0.40 
   1 -11  -3    0.57    0.32 
  -1  11   3    0.16    0.48 
   1  11  -3    0.51    0.58 
   0 -11   3    0.13    0.34 
   0 -11  -3   -0.04    0.32 
   0 -11   3   -0.04    0.19 
   0 -11  -3   -0.43    0.30 
   0 -11  -3   -0.08    0.37 
   0 -11   3   -0.16    0.17 
   0  11   3    0.28    0.43 
   0  11  -3    0.12    0.37 
   1 -11   3    8.81    0.65 
   1 -11   3    9.07    0.84 
  -1 -11  -3    8.22    0.93 
   1 -11   3    8.21    0.63 
  -1 -11  -3    9.05    0.83 
  -1  11  -3   10.12    1.33 
   1  11   3    8.25    1.04 
  -2 -11  -3    5.07    0.77 
   2 -11   3    5.83    0.73 
   2 -11   3    5.62    0.70 
  -2 -11  -3    5.14    0.75 
   2  11   3    6.47    0.92 
  -2  11  -3    6.33    1.10 
  -3 -11  -3    7.07    0.98 
  -3 -11  -3    8.98    1.02 
   3 -11   3   10.38    0.87 
   3 -11   3    7.40    0.87 
   3  11   3    9.07    0.90 
  -3  11  -3   10.79    1.39 
   4 -11   3    0.83    0.41 
  -4 -11  -3    0.71    0.53 
   4 -11   3    0.74    0.47 
  -4 -11  -3    0.63    0.48 
   4 -11   3    0.21    0.60 
   4  11   3    0.79    0.52 
  -4  11  -3    0.98    0.66 
   5 -11   3    0.66    0.41 
   5 -11   3    1.25    0.78 
  -5 -11  -3    1.17    0.56 
   5 -11   3    1.08    0.56 
  -5 -11  -3    1.88    0.71 
  -5  11  -3    1.97    0.82 
   5  11   3    2.36    0.65 
   6 -11   3    0.19    0.70 
  -6 -11  -3    0.11    0.53 
   6 -11   3    0.41    0.43 
  -6 -11  -3    0.79    0.68 
   6 -11   3   -0.27    0.50 
  -6  11  -3    0.37    0.38 
   6  11   3   -0.01    0.48 
  -6  11  -3    0.22    0.62 
   7 -11   3    0.37    0.75 
  -7 -11  -3   -0.50    0.49 
   7 -11   3    0.38    0.43 
   7 -11   3    0.21    0.56 
  -7 -11  -3   -0.84    0.56 
   7  11   3    0.61    0.58 
  -7  11  -3    0.49    0.47 
   8 -11   3    0.15    0.67 
  -8 -11  -3    3.77    1.06 
  -8 -11  -3    1.91    0.77 
   8 -11   3    2.70    1.02 
   8 -11   3    1.02    0.53 
  -8  11  -3    0.75    0.56 
   8  11   3    1.51    0.75 
   9 -11   3    0.65    0.82 
  -9 -11  -3   -0.04    0.76 
  -9 -11  -3    0.31    0.75 
   9 -11   3   -0.57    0.81 
   9  11   3    0.27    0.69 
  10 -11   3    0.41    0.88 
 -10 -11  -3   -0.51    0.69 
  10 -11   3   -0.06    0.61 
 -10 -11  -3   -0.62    0.85 
  10  11   3   -0.31    0.65 
 -11 -11  -3    2.65    1.13 
  11 -11   3    0.39    0.95 
 -11 -11  -3    1.11    0.85 
  11 -11   3    0.51    0.69 
  11  11   3    2.20    0.89 
  11 -12  -3   -0.03    0.65 
 -11 -12   3    0.42    0.88 
  11 -12  -3   -1.05    0.84 
  11  12  -3   -0.67    0.76 
  10 -12  -3    3.84    1.06 
  10 -12  -3    4.51    1.40 
 -10 -12   3    3.73    1.18 
  10  12  -3    3.59    1.15 
   9 -12  -3   14.68    1.87 
  -9 -12   3   15.17    1.85 
   9 -12  -3   13.20    1.81 
   9  12  -3   17.41    2.07 
  -8 -12   3    7.88    1.33 
   8 -12  -3    8.12    1.40 
   8 -12  -3    7.72    1.27 
   8  12  -3   11.60    1.63 
   7 -12  -3   -0.30    0.40 
   7 -12  -3   -1.52    0.41 
  -7 -12   3   -0.19    0.45 
   7  12  -3   -0.48    0.58 
  -6 -12   3    1.65    0.71 
   6 -12  -3    1.45    0.69 
   6 -12  -3    1.57    0.65 
   6  12  -3   -0.36    0.60 
   6  12  -3    0.97    0.27 
  -5 -12   3    0.03    0.54 
   5 -12  -3   -0.36    0.35 
   5 -12  -3   -0.15    0.47 
   5  12  -3    0.30    0.60 
   5  12  -3   -0.13    0.17 
   5  12  -3    0.08    0.11 
   4 -12  -3    7.62    1.16 
   4 -12  -3    6.64    1.00 
  -4 -12   3    6.78    1.02 
   4  12  -3    7.88    1.26 
   3 -12  -3    1.97    0.70 
  -3 -12   3    2.91    0.70 
  -3  12   3    2.75    0.78 
   3  12  -3    2.56    0.79 
   2 -12  -3    8.36    1.13 
   2 -12  -3    8.88    0.64 
   2 -12  -3    8.95    1.08 
  -2 -12   3    8.44    1.04 
   2  12  -3   10.49    1.35 
  -2  12   3    8.74    1.25 
  -2  12   3    7.49    0.58 
  -1 -12   3    0.22    0.40 
   1 -12  -3    0.06    0.45 
   1 -12  -3    0.17    0.44 
   1 -12  -3   -0.12    0.31 
   1  12  -3   -0.48    0.46 
  -1  12   3   -0.26    0.40 
   0 -12  -3    1.49    0.60 
   0 -12   3    0.79    0.25 
   0 -12   3    0.72    0.45 
   0 -12   3    0.52    0.22 
   0 -12  -3    1.02    0.43 
   0 -12  -3    0.71    0.43 
   0  12   3    1.64    0.63 
   0  12  -3    3.22    0.86 
   1 -12   3   75.59    2.69 
  -1 -12  -3   68.46    2.70 
  -1 -12  -3   73.61    2.71 
   1 -12   3   76.66    2.38 
   1 -12   3   69.63    2.35 
  -1  12  -3   74.34    3.25 
   1  12   3   75.30    2.96 
  -2 -12  -3   -0.07    0.34 
  -2 -12  -3   -0.40    0.34 
   2 -12   3    0.49    0.39 
   2 -12   3   -0.03    0.30 
   2  12   3    0.60    0.48 
  -2  12  -3   -0.57    0.53 
   3 -12   3   32.30    1.57 
  -3 -12  -3   34.31    1.74 
  -3 -12  -3   35.67    1.86 
   3 -12   3   32.48    1.61 
  -3  12  -3   32.76    2.12 
   3  12   3   33.12    1.79 
  -4 -12  -3    2.07    0.65 
   4 -12   3    2.75    0.68 
  -4 -12  -3    2.94    0.79 
   4 -12   3    3.53    0.98 
   4 -12   3    3.30    0.62 
   4  12   3    2.97    0.73 
  -4  12  -3    1.71    0.79 
   5 -12   3    6.48    0.99 
  -5 -12  -3    6.70    1.13 
   5 -12   3    7.39    0.87 
   5 -12   3    5.56    1.20 
  -5 -12  -3    7.49    1.06 
  -5  12  -3    7.30    1.33 
   5  12   3    7.90    1.08 
   6 -12   3   -0.99    0.58 
   6 -12   3    0.20    0.42 
  -6 -12  -3    0.29    0.63 
   6 -12   3    0.76    0.67 
  -6 -12  -3    0.32    0.55 
  -6  12  -3    0.77    0.80 
   6  12   3    0.23    0.54 
   7 -12   3    8.60    1.51 
  -7 -12  -3   10.19    1.43 
  -7 -12  -3    9.96    1.28 
   7 -12   3    9.30    1.03 
   7 -12   3    9.46    1.33 
  -7  12  -3   10.24    0.99 
   7  12   3   10.08    1.26 
  -8 -12  -3    0.98    0.68 
  -8 -12  -3    3.04    1.02 
   8 -12   3    0.71    0.77 
   8 -12   3    0.70    0.89 
   8  12   3    0.73    0.62 
   9 -12   3    4.44    1.17 
  -9 -12  -3    2.89    0.96 
  -9 -12  -3    4.18    1.23 
   9 -12   3    2.51    1.11 
   9  12   3    3.50    0.90 
 -10 -12  -3    1.55    1.07 
  10 -12   3    2.25    1.02 
  10 -12   3    2.97    1.20 
 -10 -12  -3    1.07    0.83 
  10  12   3    3.21    1.01 
 -11 -13   3    0.45    1.01 
  11 -13  -3    1.50    1.05 
  11 -13  -3    2.18    1.10 
  11  13  -3    1.39    1.03 
  10 -13  -3    2.30    1.03 
  10 -13  -3    2.09    1.14 
 -10 -13   3    0.62    0.91 
  10  13  -3    2.38    1.17 
   9 -13  -3    3.23    1.22 
   9 -13  -3    5.88    1.22 
  -9 -13   3    4.54    1.19 
   9  13  -3    6.78    1.42 
   8 -13  -3    0.25    0.69 
  -8 -13   3   -0.04    0.67 
   8 -13  -3    0.54    0.74 
   8  13  -3   -0.11    0.70 
  -7 -13   3   -0.22    0.60 
   7 -13  -3    0.54    0.68 
   7 -13  -3    0.45    0.70 
   7  13  -3    0.46    0.75 
  -6 -13   3    8.43    1.25 
   6 -13  -3    7.63    1.30 
   6 -13  -3   11.31    1.39 
   6  13  -3   10.19    1.53 
   5 -13  -3    0.45    0.56 
  -5 -13   3   -0.03    0.59 
   5 -13  -3   -0.59    0.48 
   5  13  -3   -0.06    0.50 
  -4 -13   3   -0.10    0.50 
   4 -13  -3   -0.14    0.52 
   4 -13  -3    1.17    0.55 
  -4  13   3    0.43    0.66 
   4  13  -3   -0.24    0.40 
   3 -13  -3    2.74    0.79 
  -3 -13   3    3.62    0.81 
   3 -13  -3    4.62    0.42 
   3 -13  -3    4.11    0.84 
   3  13  -3    4.00    1.01 
  -3  13   3    2.41    0.85 
  -3  13   3    4.52    0.39 
   2 -13  -3    0.23    0.28 
   2 -13  -3   -0.22    0.39 
  -2 -13   3    0.22    0.44 
   2 -13  -3    0.40    0.52 
  -2  13   3    0.34    0.60 
   2  13  -3   -0.92    0.48 
  -2  13   3    0.08    0.28 
   1 -13  -3    2.65    0.65 
   1 -13  -3    2.74    0.73 
  -1 -13   3    1.72    0.60 
   1 -13  -3    1.92    0.47 
   1  13  -3    2.16    0.86 
  -1  13   3    2.55    0.78 
   0 -13   3    0.16    0.22 
   0 -13  -3    0.60    0.50 
   0 -13   3    0.07    0.40 
   0 -13  -3    0.66    0.44 
   0 -13   3    0.21    0.20 
   0 -13  -3    0.62    0.45 
   0  13  -3   -0.65    0.34 
   0  13   3    0.59    0.57 
   1 -13   3    6.13    0.62 
   1 -13   3    5.24    0.79 
  -1 -13  -3    5.61    0.83 
  -1 -13  -3    5.46    0.81 
   1 -13   3    4.86    0.64 
  -1  13  -3    5.60    1.11 
   1  13   3    4.54    0.93 
   2 -13   3   31.15    1.43 
   2 -13   3   28.80    1.52 
  -2 -13  -3   30.05    1.68 
  -2 -13  -3   28.51    1.59 
  -2  13  -3   28.73    2.03 
   2  13   3   30.81    1.79 
  -3 -13  -3    2.71    0.66 
  -3 -13  -3    3.34    0.76 
   3 -13   3    1.47    0.55 
   3 -13   3    1.26    0.70 
   3 -13   3    1.63    0.53 
   3  13   3    1.25    0.64 
  -3  13  -3    1.30    0.69 
  -4 -13  -3    1.75    0.65 
  -4 -13  -3    0.88    0.66 
   4 -13   3    2.22    0.57 
   4 -13   3    2.17    0.88 
   4 -13   3    1.68    0.60 
   4  13   3    2.76    0.81 
  -4  13  -3    1.84    0.84 
  -5 -13  -3   19.61    1.47 
   5 -13   3   18.36    1.42 
  -5 -13  -3   23.55    1.72 
   5 -13   3   17.13    1.76 
   5 -13   3   19.90    1.26 
   5  13   3   19.26    1.47 
  -5  13  -3   17.40    1.76 
   6 -13   3   -0.16    0.42 
   6 -13   3   -0.62    0.48 
   6 -13   3   -1.87    0.56 
  -6 -13  -3    0.42    0.71 
  -6 -13  -3    0.02    0.56 
   6  13   3    0.13    0.56 
  -6  13  -3    0.00    0.70 
  -7 -13  -3    0.39    0.63 
   7 -13   3    0.51    0.84 
   7 -13   3    0.64    0.69 
  -7 -13  -3    0.42    0.80 
  -7  13  -3    0.90    0.89 
   7  13   3   -0.53    0.48 
  -8 -13  -3    0.36    0.80 
  -8 -13  -3    0.38    0.62 
   8 -13   3   -1.15    0.66 
   8 -13   3   -0.33    0.67 
   8  13   3   -0.03    0.59 
  -9 -13  -3    2.11    1.04 
  -9 -13  -3    1.99    0.84 
   9 -13   3    1.48    1.07 
   9 -13   3    1.58    0.92 
   9  13   3    2.72    0.82 
  10 -13   3    1.04    1.02 
 -10 -13  -3    1.22    0.89 
 -10 -13  -3    0.69    0.96 
  10 -13   3   -0.33    0.88 
  10  13   3    0.56    0.73 
  10 -14  -3    0.88    0.94 
 -10 -14   3   -0.25    0.87 
  10 -14  -3    1.12    1.03 
  10  14  -3    1.64    0.93 
   9 -14  -3    6.14    1.43 
  -9 -14   3    6.08    1.37 
   9 -14  -3    8.43    1.49 
   9  14  -3    9.05    1.61 
   8 -14  -3    2.68    0.90 
  -8 -14   3    3.30    1.11 
   8 -14  -3    3.02    0.99 
   8  14  -3    3.16    1.08 
  -7 -14   3    2.84    0.94 
   7 -14  -3    3.04    0.96 
   7 -14  -3    1.32    0.79 
   7  14  -3    1.23    0.92 
   6 -14  -3    4.01    0.99 
   6 -14  -3    2.55    0.86 
  -6 -14   3    1.96    0.72 
   6  14  -3    2.88    1.01 
   5 -14  -3    2.61    0.81 
   5 -14  -3    0.19    0.40 
  -5 -14   3    2.01    0.82 
   5  14  -3    1.75    0.84 
  -4 -14   3   -0.46    0.51 
   4 -14  -3    0.33    0.57 
   4 -14  -3   -0.61    0.46 
  -4  14   3   -0.23    0.62 
   4  14  -3   -0.60    0.59 
   3 -14  -3   14.68    1.48 
   3 -14  -3   17.59    0.84 
   3 -14  -3   17.70    1.41 
  -3 -14   3   19.02    1.48 
  -3  14   3   18.03    1.64 
   3  14  -3   18.65    1.60 
   2 -14  -3    0.27    0.31 
   2 -14  -3    0.36    0.51 
  -2 -14   3    0.17    0.52 
   2 -14  -3   -0.14    0.43 
  -2  14   3   -1.14    0.45 
   2  14  -3    0.25    0.68 
  -1 -14   3   -0.21    0.42 
   1 -14  -3    0.27    0.50 
   1 -14  -3    0.75    0.52 
   1 -14  -3   -0.29    0.34 
  -1  14   3    0.23    0.57 
   1  14  -3    0.24    0.66 
   0 -14   3    0.82    0.53 
   0 -14   3    0.62    0.24 
   0 -14  -3    0.19    0.45 
   0 -14  -3    0.13    0.42 
   0 -14  -3    0.38    0.45 
   0  14   3   -0.09    0.56 
   0  14  -3    1.38    0.81 
   1 -14   3    0.03    0.40 
   1 -14   3    0.14    0.29 
  -1 -14  -3    0.13    0.48 
  -1 -14  -3    0.38    0.43 
   1  14   3    0.13    0.55 
  -1  14  -3    0.58    0.69 
  -2 -14  -3    1.87    0.68 
   2 -14   3    1.90    0.54 
  -2 -14  -3    3.00    0.68 
   2 -14   3    1.69    0.58 
  -2  14  -3    0.75    0.64 
   2  14   3    2.06    0.80 
  -3 -14  -3    1.90    0.72 
   3 -14   3    3.08    1.04 
  -3 -14  -3    3.91    0.77 
   3 -14   3    2.68    0.62 
   3 -14   3    3.18    0.64 
  -3  14  -3    4.80    1.13 
   3  14   3    3.23    0.88 
   4 -14   3    0.27    0.43 
  -4 -14  -3    0.48    0.54 
   4 -14   3    0.73    0.51 
  -4 -14  -3    0.05    0.62 
   4 -14   3    0.43    0.85 
   4  14   3    0.27    0.61 
  -4  14  -3    1.45    0.89 
   5 -14   3    1.90    0.77 
  -5 -14  -3    3.25    0.93 
   5 -14   3    1.02    0.51 
   5 -14   3    1.35    0.95 
  -5 -14  -3    1.97    0.74 
  -5  14  -3    1.84    0.99 
   5  14   3    2.89    0.87 
  -6 -14  -3    0.20    0.58 
   6 -14   3    0.49    0.61 
   6 -14   3   -1.05    0.71 
   6 -14   3   -0.06    0.41 
  -6 -14  -3    0.16    0.65 
   6  14   3   -0.25    0.62 
  -6  14  -3    0.45    0.84 
  -7 -14  -3    1.54    0.73 
   7 -14   3    0.23    0.66 
   7 -14   3    2.65    1.15 
  -7 -14  -3    1.44    0.93 
   7  14   3    0.68    0.74 
  -7  14  -3    1.72    1.00 
   8 -14   3    6.89    1.32 
  -8 -14  -3    6.01    1.08 
  -8 -14  -3    5.56    1.32 
   8 -14   3    6.23    1.47 
  -9 -14  -3    0.35    0.72 
   9 -14   3    1.31    0.92 
  -9 -14  -3    0.30    0.88 
   9 -14   3    0.49    0.95 
   9  14   3   -0.63    0.61 
  10 -15  -3   -0.20    0.81 
 -10 -15   3    1.19    1.02 
  10 -15  -3    0.27    1.00 
  10  15  -3    0.20    0.93 
   9 -15  -3    0.28    0.85 
  -9 -15   3    1.22    1.00 
   9 -15  -3    1.31    0.89 
   9  15  -3    2.48    1.09 
   8 -15  -3    1.04    0.74 
   8 -15  -3    0.60    0.86 
  -8 -15   3    0.66    0.89 
   8  15  -3   -0.46    0.76 
  -7 -15   3    2.49    0.87 
   7 -15  -3    0.89    0.83 
   7 -15  -3    1.08    0.79 
   7  15  -3    2.36    1.08 
  -6 -15   3    1.74    0.88 
   6 -15  -3    4.28    0.99 
   6 -15  -3    2.04    0.78 
   6  15  -3    2.47    1.02 
   5 -15  -3    2.62    0.86 
   5 -15  -3    3.69    0.91 
  -5 -15   3    2.79    0.89 
   5  15  -3    1.83    0.91 
   4 -15  -3    1.67    0.69 
   4 -15  -3    1.38    0.69 
  -4 -15   3    3.04    0.87 
  -4  15   3    3.23    1.07 
   4  15  -3    0.58    0.78 
   3 -15  -3    1.03    0.65 
   3 -15  -3    1.99    0.74 
  -3 -15   3    1.70    0.72 
  -3  15   3    0.90    0.78 
   3  15  -3    1.60    0.86 
   2 -15  -3    1.67    0.64 
   2 -15  -3    1.66    0.45 
   2 -15  -3    0.88    0.54 
  -2 -15   3    1.89    0.70 
  -2  15   3    1.16    0.80 
   2  15  -3   -0.21    0.65 
   1 -15  -3    0.15    0.39 
   1 -15  -3    0.48    0.50 
  -1 -15   3    0.91    0.57 
   1 -15  -3    0.19    0.51 
   1  15  -3    0.58    0.73 
  -1  15   3    0.31    0.60 
   0 -15  -3   -0.42    0.39 
   0 -15  -3    0.51    0.48 
   0 -15  -3   -0.13    0.42 
   0 -15   3    0.37    0.46 
   0  15  -3   -0.12    0.44 
   0  15   3   -0.32    0.51 
  -1 -15  -3    5.03    0.85 
   1 -15   3    5.15    0.62 
  -1 -15  -3    4.62    0.89 
   1 -15   3    7.58    0.96 
  -1  15  -3    6.37    1.28 
   1  15   3    6.19    1.14 
  -2 -15  -3    5.16    0.86 
   2 -15   3    4.89    0.71 
  -2 -15  -3    5.90    1.01 
   2 -15   3    4.54    0.81 
   2  15   3    4.96    1.08 
  -2  15  -3    2.26    0.99 
   3 -15   3   19.26    1.31 
  -3 -15  -3   25.95    1.72 
   3 -15   3   19.89    1.98 
   3 -15   3   23.25    1.40 
  -3 -15  -3   20.42    1.44 
  -3  15  -3   21.09    1.95 
   3  15   3   24.01    1.71 
   4 -15   3   19.12    1.38 
  -4 -15  -3   16.76    1.34 
   4 -15   3   20.42    1.99 
  -4 -15  -3   15.60    1.51 
   4 -15   3   17.86    1.22 
   4  15   3   14.84    1.44 
  -4  15  -3   18.63    1.88 
  -5 -15  -3   -0.36    0.62 
  -5 -15  -3   -0.41    0.52 
   5 -15   3    0.80    0.90 
   5 -15   3    0.66    0.47 
   5 -15   3    0.36    0.59 
   5  15   3    0.75    0.67 
  -5  15  -3    0.04    0.79 
   6 -15   3   -0.10    0.63 
  -6 -15  -3    1.09    0.84 
  -6 -15  -3    0.88    0.62 
   6 -15   3    1.46    1.02 
   6  15   3    0.85    0.71 
  -6  15  -3    1.88    0.99 
  -7 -15  -3    3.57    1.05 
   7 -15   3    2.32    1.18 
   7 -15   3    3.12    0.99 
  -7 -15  -3    2.45    1.03 
  -7  15  -3    3.04    1.19 
   7  15   3    3.52    1.02 
   8 -15   3    1.73    0.89 
   8 -15   3    1.79    1.11 
  -8 -15  -3    3.82    1.24 
   9 -15   3    0.17    1.01 
  -9 -15  -3   -0.28    0.80 
   9 -15   3    0.11    0.92 
   9 -16  -3    1.73    0.96 
   9 -16  -3    0.81    1.06 
  -9 -16   3    2.03    1.12 
   9  16  -3    1.89    1.07 
  -8 -16   3    1.17    0.98 
   8 -16  -3    4.48    1.16 
   8 -16  -3    1.51    1.00 
   8  16  -3    0.87    0.95 
   7 -16  -3   15.74    1.84 
   7 -16  -3   11.28    1.74 
  -7 -16   3   20.09    1.90 
   7  16  -3   18.05    2.20 
  -6 -16   3   -0.02    0.72 
   6 -16  -3   -0.04    0.64 
   6 -16  -3   -0.13    0.55 
   6  16  -3    0.98    0.92 
  -5 -16   3    8.31    1.34 
   5 -16  -3    7.86    1.29 
   5  16  -3    8.14    1.53 
  -4 -16   3   -0.26    0.60 
   4 -16  -3    1.35    0.73 
   4 -16  -3    0.50    0.60 
  -4  16   3    1.17    0.88 
   4  16  -3   -0.54    0.69 
   3 -16  -3    1.04    0.59 
  -3 -16   3    2.51    0.84 
   3 -16  -3    1.88    0.71 
   3  16  -3    1.00    0.87 
  -3  16   3    0.51    0.77 
   2 -16  -3    0.04    0.44 
  -2 -16   3   -0.80    0.44 
   2 -16  -3    0.50    0.60 
   2  16  -3    0.22    0.79 
  -2  16   3   -0.66    0.59 
   1 -16  -3    5.43    0.87 
   1 -16  -3    4.31    0.71 
   1 -16  -3    2.15    0.70 
  -1 -16   3    4.78    0.90 
   1  16  -3    4.36    1.17 
  -1  16   3    4.32    1.07 
   0 -16  -3    0.78    0.53 
   0 -16  -3   -0.24    0.48 
   0 -16  -3    0.33    0.53 
   0 -16   3   -0.57    0.39 
   0  16   3    0.83    0.77 
   0  16  -3    0.04    0.75 
  -1 -16  -3    2.74    0.69 
  -1 -16  -3    4.09    0.84 
   1 -16   3    2.80    0.71 
   1  16   3    3.11    0.98 
  -1  16  -3    4.52    1.19 
  -2 -16  -3    1.24    0.59 
   2 -16   3    0.56    0.53 
  -2 -16  -3    1.81    0.70 
   2  16   3    2.92    0.98 
  -2  16  -3    2.65    1.10 
   3 -16   3   -0.83    0.68 
  -3 -16  -3    0.15    0.60 
  -3 -16  -3    0.43    0.49 
   3 -16   3   -0.16    0.48 
   3 -16   3    0.08    0.46 
  -3  16  -3    0.49    0.81 
   3  16   3   -0.76    0.61 
   4 -16   3   -0.35    0.41 
  -4 -16  -3   -0.88    0.56 
   4 -16   3   -0.51    0.75 
  -4 -16  -3    0.03    0.50 
   4 -16   3    0.20    0.52 
  -4  16  -3   -0.86    0.65 
   4  16   3    0.08    0.75 
   5 -16   3    0.29    0.50 
   5 -16   3   -1.39    0.77 
  -5 -16  -3    1.43    0.81 
  -5  16  -3    0.16    0.81 
   5  16   3    0.30    0.66 
   6 -16   3    1.55    1.10 
  -6 -16  -3    2.93    1.03 
   6 -16   3    0.96    0.73 
  -6  16  -3    1.58    1.04 
   6  16   3    1.37    0.84 
   7 -16   3   -0.19    0.73 
  -7 -16  -3    0.84    0.89 
   7 -16   3   -0.14    0.95 
  -7  16  -3   -1.24    0.80 
  -8 -16  -3   -0.61    0.86 
   8 -16   3    0.39    0.89 
   8 -16   3    0.41    1.09 
   8 -17  -3    1.25    0.96 
   8 -17  -3    1.23    1.03 
  -8 -17   3    1.88    1.01 
   8  17  -3    0.68    0.94 
   7 -17  -3   -0.09    0.72 
  -7 -17   3   -0.26    0.76 
   7 -17  -3    0.28    0.74 
   7  17  -3    0.67    0.87 
   6 -17  -3    4.81    1.16 
  -6 -17   3    5.70    1.24 
   6 -17  -3    4.27    1.13 
   6  17  -3    5.19    1.34 
   5 -17  -3   -0.71    0.68 
   5 -17  -3    0.01    0.55 
  -5 -17   3   -0.46    0.66 
   5  17  -3   -0.65    0.74 
   4 -17  -3    1.22    0.72 
   4 -17  -3    0.21    0.57 
  -4 -17   3    0.82    0.71 
   4  17  -3   -0.18    0.57 
  -4  17   3    0.01    0.74 
  -3 -17   3    2.00    0.83 
   3 -17  -3   -0.04    0.44 
   3 -17  -3    1.50    0.76 
  -3  17   3    3.08    1.14 
   3  17  -3    2.55    1.09 
   2 -17  -3    0.38    0.45 
   2 -17  -3    0.06    0.55 
  -2 -17   3   -0.21    0.53 
   2  17  -3    0.27    0.82 
  -2  17   3    0.47    0.77 
   1 -17  -3    1.07    0.52 
   1 -17  -3    0.00    0.47 
   1 -17  -3    0.22    0.46 
  -1 -17   3    1.13    0.74 
  -1  17   3   -0.61    0.66 
   1  17  -3    0.29    0.79 
   0 -17  -3    0.55    0.54 
   0 -17  -3    0.21    0.46 
   0 -17   3    1.01    0.62 
   0 -17  -3    0.51    0.55 
   0  17  -3    0.09    0.80 
   0  17   3   -0.02    0.71 
   1 -17   3   -0.18    0.45 
  -1 -17  -3    0.03    0.57 
  -1 -17  -3    0.39    0.49 
   1  17   3   -0.14    0.64 
  -1  17  -3   -0.43    0.55 
  -2 -17  -3    0.46    0.51 
   2 -17   3    0.16    0.54 
  -2 -17  -3    0.25    0.61 
  -2  17  -3    1.57    1.01 
   2  17   3   -0.76    0.56 
   3 -17   3    1.52    0.63 
  -3 -17  -3    4.67    1.05 
   3 -17   3    4.68    1.32 
  -3  17  -3    1.06    1.03 
   3  17   3    4.11    1.03 
  -4 -17  -3    7.70    1.29 
   4 -17   3    5.47    1.43 
  -4  17  -3    6.90    1.53 
   4  17   3    7.48    1.35 
  -5 -17  -3    1.12    0.88 
   5 -17   3    0.42    0.98 
   5  17   3    2.15    0.90 
  -5  17  -3    1.33    1.02 
   6 -17   3    2.03    0.78 
   6 -17   3    1.10    1.11 
  -6 -17  -3    1.89    0.98 
   6  17   3    1.92    0.94 
  -6  17  -3    2.24    1.15 
   7 -17   3    0.91    0.92 
   7 -17   3    1.03    0.81 
  -7 -17  -3    1.96    1.08 
  -7  17  -3    1.06    0.97 
   8 -18  -3    0.29    0.90 
   8 -18  -3   -0.66    0.52 
  -8 -18   3   -0.37    0.80 
   8  18  -3    0.79    0.98 
   7 -18  -3   -0.34    0.59 
  -7 -18   3   -0.46    0.78 
   7 -18  -3    0.22    0.75 
   7  18  -3   -1.32    0.76 
   6 -18  -3    0.59    0.64 
   6 -18  -3    0.47    0.79 
  -6 -18   3   -0.42    0.73 
   6  18  -3    0.24    0.90 
   5 -18  -3    1.58    0.80 
  -5 -18   3    3.24    1.09 
   5 -18  -3    0.35    0.46 
   5  18  -3    1.71    0.90 
   4 -18  -3    0.13    0.53 
  -4 -18   3    0.07    0.74 
   4 -18  -3   -0.14    0.56 
   4  18  -3   -0.21    0.84 
  -4  18   3    1.50    0.98 
   3 -18  -3    0.15    0.58 
  -3 -18   3   -0.15    0.63 
   3 -18  -3   -0.26    0.31 
  -3  18   3    0.36    0.69 
   3  18  -3    0.31    0.86 
   2 -18  -3    1.27    0.65 
   2 -18  -3   -0.23    0.45 
  -2 -18   3   -0.38    0.72 
   2  18  -3   -0.09    0.80 
  -2  18   3   -0.50    0.65 
   1 -18  -3    0.16    0.53 
   1 -18  -3    0.63    0.55 
  -1 -18   3   -0.17    0.63 
  -1  18   3    1.05    0.89 
   1  18  -3   -0.56    0.53 
   0 -18  -3   -0.16    0.53 
   0 -18   3    1.00    0.70 
   0 -18  -3   -0.24    0.41 
   0  18   3    0.27    0.91 
   0  18  -3    1.55    0.87 
   1 -18   3    0.49    0.60 
  -1 -18  -3   -0.11    0.44 
  -1 -18  -3    0.99    0.68 
  -1  18  -3    1.92    0.99 
   1  18   3   -0.06    0.74 
  -2 -18  -3   -0.49    0.63 
   2 -18   3    0.47    0.57 
  -2  18  -3   -0.38    0.82 
   2  18   3    0.46    0.76 
  -3 -18  -3    1.15    0.76 
   3 -18   3    0.57    0.96 
  -3  18  -3    1.60    1.08 
   3  18   3    0.90    0.88 
  -4 -18  -3   -1.10    0.62 
   4 -18   3    0.00    0.90 
  -4  18  -3    0.36    0.92 
   4  18   3    0.16    0.69 
  -5 -18  -3    0.69    0.85 
   5 -18   3   -0.16    0.88 
   5  18   3    0.84    0.83 
  -5  18  -3   -1.01    0.78 
  -6 -18  -3    2.43    1.04 
   6 -18   3    2.96    1.31 
   6  18   3    1.48    0.89 
  -6  18  -3    3.69    1.35 
   6 -19  -3   -0.58    0.62 
   6 -19  -3   -0.01    0.53 
  -6 -19   3    1.16    0.94 
   6  19  -3    1.32    1.10 
   5 -19  -3    0.67    0.61 
  -5 -19   3    2.18    1.02 
   5 -19  -3    1.39    0.84 
   5  19  -3    0.81    1.05 
  -4 -19   3    3.15    1.12 
   4 -19  -3    2.59    0.87 
   4 -19  -3    3.44    1.03 
   4  19  -3    4.82    1.38 
  -4  19   3    2.91    1.27 
  -3 -19   3    0.52    0.75 
   3 -19  -3    0.01    0.50 
   3 -19  -3    0.35    0.71 
  -3  19   3   -0.20    0.84 
   3  19  -3   -0.07    0.86 
   2 -19  -3    0.57    0.54 
  -2 -19   3    3.02    0.91 
  -2  19   3    5.91    1.40 
   2  19  -3    3.37    1.24 
   1 -19  -3   -0.21    0.44 
  -1 -19   3   -1.00    0.53 
  -1  19   3   -0.15    0.76 
   1  19  -3   -1.69    0.70 
   0 -19  -3    0.10    0.41 
   0 -19   3    1.26    0.68 
   0  19  -3    0.58    0.94 
   0  19   3    0.52    0.81 
   1 -19   3   -0.09    0.61 
  -1 -19  -3    0.22    0.64 
  -1 -19  -3   -0.36    0.37 
  -1  19  -3    0.85    1.04 
   1  19   3    0.58    0.85 
  -2 -19  -3    0.94    0.72 
   2  19   3   -0.18    0.85 
  -2  19  -3    0.28    0.96 
  -3 -19  -3    0.02    0.75 
   3 -19   3    0.67    0.83 
  -3  19  -3    0.95    0.97 
   3  19   3   -0.79    0.66 
   4 -19   3    0.27    0.83 
  -4 -19  -3    2.03    0.96 
   4  19   3    1.41    0.88 
  -4  19  -3    1.22    1.14 
  -5 -19  -3   -0.62    0.84 
   5 -19   3    0.22    0.89 
   5  19   3    0.10    0.73 
  -5  19  -3    0.30    0.99 
   5 -20  -3    0.66    0.66 
  -5 -20   3    1.65    0.98 
   5  20  -3    2.49    1.26 
  -4 -20   3    1.88    0.98 
   4 -20  -3   -0.10    0.51 
   4  20  -3    1.54    1.05 
  -4  20   3    1.91    1.11 
   3 -20  -3    0.53    0.58 
  -3 -20   3    0.07    0.65 
  -3  20   3    0.37    0.94 
   3  20  -3   -0.52    0.96 
  -2 -20   3   -0.17    0.71 
   2 -20  -3    0.50    0.55 
  -2  20   3    1.80    1.04 
   2  20  -3    0.15    0.93 
   1 -20  -3    0.18    0.49 
  -1 -20   3   -0.59    0.59 
   1  20  -3    0.19    0.71 
  -1  20   3   -0.21    0.86 
   0 -20  -3    0.27    0.49 
   0 -20   3   -0.96    0.60 
   0  20   3    0.07    0.84 
   0  20  -3    1.25    1.10 
  -1 -20  -3    0.19    0.49 
   1  20   3    0.59    0.83 
  -1  20  -3    0.80    0.97 
   2 -20   3   -0.23    0.59 
  -2 -20  -3    0.56    0.68 
   2  20   3    0.28    0.96 
  -2  20  -3   -0.42    0.73 
   3 -20   3    0.34    0.99 
  -3 -20  -3    0.53    0.76 
  -3  20  -3   -0.59    0.86 
   3  20   3   -0.15    0.90 
   4 -20   3    2.27    1.28 
  -4 -20  -3   -1.37    0.77 
  -4  20  -3   -0.30    0.99 
   4  20   3   -0.18    0.96 
   3 -21  -3    0.07    0.54 
  -3 -21   3    0.94    0.84 
   3  21  -3    1.00    1.10 
  -3  21   3    0.76    1.07 
  -2 -21   3    0.69    0.83 
   2 -21  -3    0.51    0.59 
  -2  21   3    0.77    0.98 
   2  21  -3   -0.81    0.89 
  -1 -21   3    1.14    0.83 
   1 -21  -3   -0.04    0.46 
   1  21  -3    1.17    1.07 
  -1  21   3    1.63    1.11 
   0 -21  -3    0.00    0.39 
   0  21   3    0.63    0.86 
   0  21  -3   -0.38    0.96 
  -1 -21  -3   -0.15    0.38 
  -1  21  -3   -0.57    0.94 
   1  21   3    0.59    0.93 
  -2 -21  -3    0.44    0.54 
   2 -21   3   -0.32    0.77 
   2  21   3   -1.20    0.71 
  -2  21  -3   -1.08    0.65 
  14   0  -4    1.54    1.06 
 -14   0   4    0.35    0.73 
  14   0  -4    0.11    0.87 
  13   0  -4   -0.10    0.81 
  13   0  -4    0.45    0.95 
 -13   0   4    0.27    0.64 
 -12   0   4    1.00    0.64 
  12   0  -4    1.97    0.80 
  12   0  -4    1.26    0.93 
  11   0  -4   -0.88    0.65 
 -11   0   4   -0.13    0.46 
  11   0  -4   -0.51    0.39 
  10   0  -4    0.11    0.61 
  10   0  -4    0.21    0.54 
 -10   0   4    0.55    0.51 
   9   0  -4   -0.34    0.31 
   9   0  -4    0.30    0.51 
  -9   0   4   -0.24    0.37 
   8   0  -4    7.13    1.03 
  -8   0   4    8.61    0.95 
   8   0  -4    8.65    1.24 
  -7   0   4    0.03    0.34 
   7   0  -4   -0.04    0.39 
   7   0  -4    0.52    0.46 
   6   0  -4    8.52    0.98 
  -6   0   4    8.31    0.83 
   6   0  -4    7.68    1.02 
  -5   0   4    0.37    0.31 
   5   0  -4   -0.15    0.40 
   5   0  -4    0.09    0.36 
   4   0  -4   45.84    1.82 
   4   0  -4   47.70    1.96 
  -4   0   4   46.14    1.66 
   3   0  -4    0.06    0.25 
   3   0  -4   -0.13    0.33 
   3   0  -4    0.03    0.30 
  -3   0   4    0.01    0.25 
  -2   0   4  154.16    4.31 
   2   0  -4  156.71    4.28 
  -2   0   4  163.88    4.64 
   2   0  -4  149.92    4.37 
  -2   0   4  153.87    4.28 
  -2   0   4  150.61    4.35 
   2   0  -4  151.57    4.41 
   1   0  -4    0.31    0.25 
   1   0  -4    0.18    0.30 
  -1   0   4    0.37    0.31 
   1   0  -4    0.18    0.25 
  -1   0   4    0.16    0.26 
  -1   0   4   -0.03    0.25 
  -1   0   4   -0.34    0.25 
   0   0  -4   28.92    1.29 
   0   0   4   31.40    1.06 
   0   0  -4   30.59    1.28 
   0   0   4   28.01    1.24 
   0   0  -4   28.29    1.04 
  -1   0  -4   -0.17    0.33 
   1   0   4    0.10    0.17 
  -1   0  -4   -0.08    0.24 
  -1   0  -4   -0.04    0.17 
  -2   0  -4    2.59    0.53 
  -2   0  -4    2.45    0.29 
   2   0   4    2.29    0.28 
  -2   0  -4    1.68    0.48 
   2   0   4    2.64    0.30 
  -3   0  -4    0.14    0.29 
  -3   0  -4   -0.14    0.36 
   3   0   4    0.22    0.20 
   3   0   4   -0.34    0.17 
  -4   0  -4    8.51    0.96 
  -4   0  -4    9.08    0.61 
  -4   0  -4    8.38    0.83 
   4   0   4    8.00    0.59 
   4   0   4    9.06    0.59 
   5   0   4   -0.26    0.24 
  -5   0  -4   -0.42    0.23 
   5   0   4    0.11    0.28 
  -5   0  -4   -0.08    0.41 
  -5   0  -4    0.05    0.31 
   6   0   4    9.15    0.79 
  -6   0  -4   10.02    1.20 
  -6   0  -4    9.92    0.95 
  -7   0  -4    0.17    0.39 
  -7   0  -4    0.14    0.40 
   7   0   4    0.24    0.37 
   7   0   4   -0.17    0.35 
  -8   0  -4   -0.72    0.49 
  -8   0  -4    0.53    0.58 
   8   0   4   -0.33    0.52 
   8   0   4    0.47    0.42 
  -9   0  -4    0.22    0.62 
  -9   0  -4   -0.86    0.53 
   9   0   4   -0.07    0.46 
   9   0   4    0.93    0.73 
  10   0   4   25.97    2.20 
 -10   0  -4   30.88    2.26 
  10   0   4   28.94    1.78 
 -10   0  -4   28.48    2.03 
  11   0   4   -0.77    0.67 
 -11   0  -4    1.77    0.92 
  11   0   4   -0.33    0.56 
 -11   0  -4    0.81    0.77 
  12   0   4    1.68    0.90 
 -12   0  -4    2.05    0.97 
 -12   0  -4    2.05    0.91 
  14  -1  -4    1.62    1.00 
 -14  -1   4    1.15    0.87 
  14  -1  -4    1.84    1.15 
 -14   1   4    1.86    0.83 
  14   1  -4    1.63    1.01 
  14   1  -4   -0.07    0.81 
  13  -1  -4    2.08    1.17 
  13  -1  -4    3.79    1.20 
 -13  -1   4    2.61    0.87 
  13   1  -4    0.60    0.93 
 -13   1   4    2.70    0.78 
  13   1  -4    1.32    0.92 
 -12  -1   4    0.25    0.56 
  12  -1  -4   -0.86    0.63 
  12  -1  -4   -1.35    0.73 
  12   1  -4   -1.35    0.70 
  12   1  -4   -0.93    0.65 
 -12   1   4   -0.43    0.56 
  11  -1  -4    0.50    0.85 
  11  -1  -4   -0.90    0.59 
 -11  -1   4    0.72    0.62 
 -11   1   4    0.28    0.56 
  11   1  -4    0.81    0.75 
  11   1  -4   -0.44    0.70 
  10  -1  -4    2.76    0.79 
 -10  -1   4    0.42    0.51 
  10  -1  -4    0.69    0.76 
  10   1  -4    3.07    1.00 
 -10   1   4    1.61    0.58 
  10   1  -4    1.77    0.75 
  -9  -1   4   -0.40    0.36 
   9  -1  -4   -0.72    0.51 
   9  -1  -4   -0.32    0.48 
  -9   1   4   -0.07    0.39 
   9   1  -4   -0.22    0.51 
   9   1  -4   -0.28    0.45 
  -8  -1   4    7.65    0.95 
   8  -1  -4    7.72    1.09 
   8  -1  -4    4.97    0.95 
   8   1  -4    6.81    1.01 
   8   1  -4    7.37    1.14 
  -8   1   4    7.58    0.86 
  -7  -1   4    3.76    0.64 
   7  -1  -4    3.46    0.76 
   7  -1  -4    3.89    0.81 
   7   1  -4    4.80    0.90 
   7   1  -4    3.23    0.72 
  -7   1   4    3.19    0.54 
   6  -1  -4    6.78    0.99 
  -6  -1   4    7.09    0.80 
   6  -1  -4    6.45    0.90 
   6   1  -4    6.80    0.85 
   6   1  -4    6.22    0.97 
  -6   1   4    5.75    0.65 
  -5  -1   4   -0.27    0.28 
   5  -1  -4   -0.09    0.41 
   5  -1  -4    0.52    0.42 
   5   1  -4   -0.06    0.43 
  -5   1   4    0.17    0.29 
   5   1  -4    1.00    0.41 
  -4  -1   4    6.84    0.64 
   4  -1  -4    8.59    0.59 
   4  -1  -4    8.59    0.82 
   4  -1  -4    7.19    0.79 
  -4   1   4    8.20    0.61 
   4   1  -4    7.72    0.74 
   4   1  -4    7.91    0.71 
   3  -1  -4   29.36    1.35 
   3  -1  -4   29.77    1.35 
  -3  -1   4   26.83    1.19 
   3  -1  -4   29.47    1.15 
  -3   1   4   27.62    1.15 
  -3   1   4   27.99    1.12 
   3   1  -4   28.51    1.33 
   3   1  -4   30.49    1.28 
   2  -1  -4   87.77    2.70 
  -2  -1   4   83.96    2.65 
   2  -1  -4   84.72    2.78 
  -2  -1   4   86.95    2.73 
   2  -1  -4   87.55    2.58 
   2  -1  -4   85.74    2.60 
  -2  -1   4   84.10    2.67 
  -2  -1   4   85.92    2.66 
  -2   1   4   83.49    2.56 
   2   1  -4   87.62    2.69 
  -2   1   4   86.60    2.68 
  -2   1   4   89.40    2.61 
   2   1  -4   89.71    2.77 
   2   1  -4   85.80    2.65 
   1  -1  -4    5.49    0.50 
  -1  -1   4    5.05    0.55 
  -1  -1   4    3.77    0.49 
  -1  -1   4    5.10    0.49 
   1  -1  -4    5.71    0.56 
   1  -1  -4    4.25    0.59 
  -1  -1   4    4.64    0.57 
   1   1  -4    4.05    0.52 
   1   1  -4    4.66    0.54 
   1   1  -4    4.48    0.52 
  -1   1   4    4.81    0.48 
   1   1  -4    4.85    0.55 
  -1   1   4    4.35    0.52 
  -1   1   4    5.69    0.57 
   0  -1  -4  207.66    5.36 
   0  -1  -4  206.03    5.76 
   0  -1  -4  208.07    5.67 
   0  -1   4  209.05    5.68 
   0  -1   4  205.85    5.49 
   0  -1   4  208.74    5.70 
   0   1   4  206.61    5.65 
   0   1  -4  208.80    5.71 
   0   1  -4  203.41    5.50 
   0   1   4  205.98    5.35 
   0   1  -4  205.33    5.68 
  -1  -1  -4    4.04    0.61 
   1  -1   4    4.60    0.42 
  -1  -1  -4    3.49    0.56 
  -1  -1  -4    4.41    0.26 
  -1   1  -4    4.21    0.43 
  -1   1  -4    5.18    0.63 
  -1   1  -4    4.53    0.61 
   1   1   4    4.16    0.25 
  -2  -1  -4   49.73    2.00 
  -2  -1  -4   46.40    1.90 
   2  -1   4   51.06    1.61 
  -2   1  -4   51.18    1.98 
  -2   1  -4   52.18    1.96 
   2   1   4   50.33    1.35 
   2   1   4   49.51    1.35 
  -2   1  -4   52.22    1.62 
   3  -1   4    1.77    0.34 
   3  -1   4    1.70    0.36 
  -3  -1  -4    0.78    0.46 
  -3  -1  -4    1.46    0.51 
   3   1   4    1.55    0.23 
   3   1   4    1.53    0.24 
  -3   1  -4    1.64    0.35 
  -3   1  -4    1.70    0.50 
  -3   1  -4    2.01    0.45 
   4  -1   4   29.65    1.22 
  -4  -1  -4   27.98    1.07 
  -4  -1  -4   29.43    1.49 
   4  -1   4   29.37    1.22 
  -4  -1  -4   28.12    1.57 
  -4   1  -4   33.09    1.57 
   4   1   4   28.12    1.06 
  -4   1  -4   29.87    1.56 
   4   1   4   27.84    1.07 
  -5  -1  -4    2.46    0.66 
  -5  -1  -4    2.41    0.58 
   5  -1   4    2.86    0.50 
  -5  -1  -4    1.82    0.39 
  -5   1  -4    2.63    0.63 
  -5   1  -4    2.55    0.67 
   5   1   4    2.26    0.40 
   5   1   4    1.74    0.38 
  -6  -1  -4   19.24    1.38 
   6  -1   4   19.32    1.14 
  -6  -1  -4   21.78    1.52 
  -6   1  -4   20.87    1.39 
   6   1   4   20.24    1.08 
  -6   1  -4   19.31    1.37 
   7  -1   4    0.41    0.43 
  -7  -1  -4   -0.02    0.51 
   7  -1   4    0.38    0.39 
  -7  -1  -4    1.44    0.54 
  -7   1  -4    0.14    0.41 
   7   1   4   -0.16    0.32 
  -7   1  -4    0.76    0.53 
  -8  -1  -4    8.55    1.18 
   8  -1   4    9.10    1.07 
   8  -1   4    7.01    1.22 
  -8  -1  -4    9.67    1.36 
  -8   1  -4    9.36    1.34 
   8   1   4    9.82    1.06 
  -8   1  -4    7.11    1.09 
   8   1   4    7.76    1.24 
   9  -1   4    2.27    0.86 
  -9  -1  -4    2.98    0.95 
   9  -1   4    3.04    0.74 
  -9  -1  -4    4.35    0.90 
  -9   1  -4    3.26    0.97 
   9   1   4    3.67    0.77 
  -9   1  -4    4.33    0.96 
   9   1   4    2.29    0.85 
  10  -1   4   11.38    1.66 
 -10  -1  -4    8.98    1.33 
 -10  -1  -4   12.80    1.66 
  10  -1   4    8.89    1.27 
 -10   1  -4   12.68    1.56 
  10   1   4    9.93    1.27 
 -10   1  -4   10.80    1.57 
  10   1   4    8.60    1.42 
  11  -1   4    1.55    0.93 
 -11  -1  -4   -0.37    0.48 
 -11  -1  -4    0.70    0.78 
  11  -1   4   -0.16    0.59 
  11   1   4    0.52    0.74 
 -11   1  -4   -0.57    0.66 
  11   1   4   -0.75    0.52 
 -11   1  -4   -0.01    0.79 
  12  -1   4    3.36    1.23 
 -12  -1  -4    3.70    1.12 
 -12  -1  -4   -0.35    0.61 
  12   1   4    1.64    0.91 
 -12   1  -4    2.28    0.97 
 -12   1  -4    2.70    1.05 
  14  -2  -4   -0.44    0.88 
  14  -2  -4    0.47    0.70 
 -14  -2   4    0.27    0.71 
  14   2  -4   -1.58    0.62 
  14   2  -4   -0.34    0.90 
  13  -2  -4    3.12    1.23 
  13  -2  -4    2.15    1.07 
 -13  -2   4    1.44    0.79 
  13   2  -4    1.94    0.95 
  13   2  -4    2.25    1.12 
 -13   2   4    3.04    0.86 
  12  -2  -4    1.80    1.00 
 -12  -2   4    0.87    0.75 
  12  -2  -4    1.22    0.91 
  12   2  -4    0.51    0.79 
  12   2  -4    0.97    0.83 
 -12   2   4    0.65    0.57 
 -11  -2   4    3.30    0.85 
  11  -2  -4    4.46    1.13 
  11  -2  -4    2.80    1.06 
 -11   2   4    3.87    0.78 
  11   2  -4    4.78    1.20 
  11   2  -4    2.72    0.93 
  10  -2  -4    2.61    0.99 
 -10  -2   4    1.73    0.68 
  10  -2  -4    2.80    0.83 
  10   2  -4    1.61    0.84 
  10   2  -4    2.72    0.80 
 -10   2   4    3.13    0.65 
   9  -2  -4    0.77    0.60 
  -9  -2   4    0.34    0.49 
   9  -2  -4   -0.36    0.60 
   9   2  -4    0.87    0.55 
  -9   2   4    0.42    0.42 
   9   2  -4   -0.19    0.56 
   8  -2  -4    3.95    0.84 
   8  -2  -4    1.87    0.76 
  -8  -2   4    2.21    0.60 
  -8   2   4    1.96    0.53 
   8   2  -4    1.61    0.59 
   8   2  -4    3.20    0.84 
   7  -2  -4   27.61    1.65 
  -7  -2   4   22.51    1.35 
   7  -2  -4   22.49    1.58 
   7   2  -4   26.23    1.50 
   7   2  -4   24.27    1.61 
  -7   2   4   25.73    1.23 
   6  -2  -4    9.08    1.11 
  -6  -2   4    8.19    0.81 
   6  -2  -4    6.54    0.92 
  -6   2   4    8.48    0.67 
   6   2  -4    8.03    1.03 
   6   2  -4    8.03    0.91 
   5  -2  -4    1.01    0.32 
   5  -2  -4    1.43    0.56 
  -5  -2   4    0.78    0.40 
   5  -2  -4    0.79    0.47 
   5   2  -4    1.35    0.47 
   5   2  -4    1.01    0.41 
  -5   2   4    1.00    0.32 
   4  -2  -4    0.27    0.29 
   4  -2  -4   -0.26    0.38 
   4  -2  -4    0.03    0.22 
  -4  -2   4    1.04    0.39 
   4   2  -4    0.10    0.31 
  -4   2   4    0.21    0.24 
   4   2  -4    0.11    0.32 
  -3  -2   4   61.70    2.11 
   3  -2  -4   63.71    2.25 
  -3  -2   4   62.66    2.08 
   3  -2  -4   63.29    2.26 
   3  -2  -4   62.99    1.93 
   3   2  -4   63.34    2.11 
  -3   2   4   61.00    1.93 
   3   2  -4   58.68    2.24 
  -3   2   4   64.98    1.97 
  -2  -2   4  321.74    8.68 
   2  -2  -4  320.56    8.40 
   2  -2  -4  313.33    8.24 
  -2  -2   4  315.69    8.39 
  -2  -2   4  319.04    8.31 
   2  -2  -4  316.28    8.54 
  -2   2   4  313.65    8.38 
   2   2  -4  313.67    8.32 
   2   2  -4  319.44    8.51 
  -2   2   4  322.82    8.22 
  -2   2   4  317.93    8.23 
  -1  -2   4   12.69    0.81 
  -1  -2   4   11.49    0.75 
   1  -2  -4   10.70    0.82 
   1  -2  -4   11.83    0.70 
  -1  -2   4   12.34    0.70 
   1  -2  -4   11.63    0.67 
  -1   2   4   11.06    0.69 
   1   2  -4   10.58    0.78 
  -1   2   4   12.12    0.67 
   1   2  -4   12.93    0.77 
   0  -2   4    5.93    0.54 
   0  -2   4    5.74    0.55 
   0  -2  -4    5.88    0.70 
   0  -2  -4    6.23    0.40 
   0  -2   4    5.94    0.56 
   0  -2  -4    6.26    0.60 
   0   2  -4    5.69    0.56 
   0   2  -4    6.90    0.60 
   0   2  -4    5.90    0.57 
   0   2   4    6.14    0.41 
   0   2   4    5.48    0.58 
  -1  -2  -4    1.76    0.13 
  -1  -2  -4    1.02    0.41 
   1  -2   4    1.59    0.34 
  -1  -2  -4    1.34    0.48 
  -1  -2  -4    1.63    0.14 
  -1   2  -4    2.00    0.46 
  -1   2  -4    2.53    0.46 
  -1   2  -4    1.33    0.36 
   1   2   4    1.74    0.14 
   2  -2   4   46.25    1.58 
  -2  -2  -4   45.78    1.80 
  -2  -2  -4   38.97    1.77 
  -2   2  -4   43.52    1.78 
  -2   2  -4   45.04    1.57 
  -2   2  -4   44.97    1.79 
   3  -2   4   -0.02    0.27 
  -3  -2  -4    0.23    0.32 
   3  -2   4    0.12    0.28 
  -3  -2  -4   -0.05    0.28 
  -3  -2  -4    0.12    0.12 
  -3   2  -4    0.43    0.40 
   3   2   4    0.41    0.13 
  -3   2  -4    0.13    0.28 
  -3   2  -4   -0.09    0.26 
   3   2   4    0.20    0.12 
  -4  -2  -4    0.80    0.49 
   4  -2   4    1.67    0.40 
  -4  -2  -4    1.35    0.26 
   4  -2   4    0.57    0.35 
  -4  -2  -4    0.36    0.44 
  -4   2  -4    1.48    0.53 
  -4   2  -4    1.32    0.46 
   4   2   4    1.69    0.28 
  -5  -2  -4   57.71    1.86 
  -5  -2  -4   59.68    2.43 
   5  -2   4   54.68    2.09 
  -5  -2  -4   56.46    2.48 
  -5   2  -4   54.41    2.39 
  -5   2  -4   55.45    2.31 
   5   2   4   57.60    1.88 
  -6  -2  -4   13.89    0.84 
   6  -2   4   15.95    1.34 
   6  -2   4   14.13    1.01 
  -6  -2  -4   14.62    1.29 
  -6  -2  -4   15.47    1.25 
  -6   2  -4   15.46    1.21 
   6   2   4   13.71    0.87 
  -6   2  -4   15.17    1.29 
   7  -2   4    6.09    0.86 
  -7  -2  -4    5.77    1.02 
  -7  -2  -4    5.98    0.99 
   7  -2   4    4.71    0.90 
  -7   2  -4    7.05    1.00 
  -7   2  -4    6.94    1.08 
   7   2   4    4.91    0.69 
  -8  -2  -4   10.66    1.41 
   8  -2   4   11.43    1.25 
   8  -2   4    9.89    1.39 
  -8  -2  -4   10.56    1.36 
   8   2   4   11.14    1.42 
   8   2   4   10.76    0.94 
  -8   2  -4   12.90    1.38 
  -8   2  -4   10.44    1.39 
   9  -2   4    3.56    1.00 
   9  -2   4    1.81    0.66 
  -9  -2  -4    4.17    1.01 
  -9  -2  -4    4.42    1.06 
   9   2   4    4.87    0.84 
  -9   2  -4    3.81    0.89 
   9   2   4    3.95    1.06 
  -9   2  -4    4.49    1.07 
  10  -2   4    3.73    0.89 
 -10  -2  -4    0.26    0.75 
 -10  -2  -4    1.34    0.80 
  10  -2   4    2.46    0.98 
  10   2   4    1.31    0.71 
 -10   2  -4    2.61    0.84 
  10   2   4    0.07    0.79 
 -10   2  -4    0.30    0.80 
  11  -2   4    1.44    0.95 
  11  -2   4    0.80    0.74 
 -11  -2  -4    1.32    0.74 
 -11  -2  -4    1.92    0.91 
 -11   2  -4    2.16    1.00 
 -11   2  -4    0.36    0.72 
  11   2   4    0.91    0.77 
 -12  -2  -4    1.39    0.87 
 -12  -2  -4    1.35    0.90 
  12  -2   4    0.74    0.93 
  12   2   4   -0.91    0.54 
 -12   2  -4    0.99    0.91 
 -12   2  -4    0.59    0.85 
  14  -3  -4    3.75    1.26 
 -14  -3   4    3.17    1.04 
  14  -3  -4    1.96    1.17 
  14   3  -4    1.88    1.08 
  14   3  -4    0.87    0.93 
  13  -3  -4    1.46    1.07 
 -13  -3   4    1.81    0.84 
  13  -3  -4    0.02    0.87 
  13   3  -4    1.43    1.07 
  13   3  -4    1.07    0.84 
  12  -3  -4   -0.06    0.67 
 -12  -3   4   -0.12    0.63 
  12  -3  -4   -0.48    0.76 
  12   3  -4    1.28    0.92 
  12   3  -4   -0.18    0.63 
 -12   3   4   -0.22    0.49 
  11  -3  -4    0.47    0.73 
 -11  -3   4    0.13    0.57 
  11  -3  -4   -1.07    0.69 
 -11   3   4   -0.16    0.39 
  11   3  -4    0.54    0.64 
  11   3  -4    0.31    0.74 
  10  -3  -4    1.36    0.85 
 -10  -3   4    1.41    0.62 
  10  -3  -4    1.73    0.68 
  10   3  -4    0.65    0.64 
  10   3  -4    0.00    0.64 
 -10   3   4    0.90    0.49 
   9  -3  -4    0.59    0.47 
   9  -3  -4   -0.32    0.61 
  -9  -3   4   -0.05    0.47 
  -9   3   4    0.52    0.38 
   9   3  -4    0.47    0.62 
   9   3  -4   -0.57    0.40 
   8  -3  -4    0.37    0.55 
  -8  -3   4    0.98    0.51 
   8  -3  -4    0.94    0.65 
   8   3  -4    0.86    0.50 
  -8   3   4    0.56    0.36 
   8   3  -4    0.87    0.63 
   7  -3  -4   25.06    1.60 
   7  -3  -4   24.98    1.62 
  -7  -3   4   24.65    1.45 
   7   3  -4   25.23    1.44 
  -7   3   4   25.19    1.19 
   7   3  -4   24.13    1.63 
   6  -3  -4    0.71    0.57 
   6  -3  -4   -0.06    0.36 
   6  -3  -4   -0.01    0.24 
  -6  -3   4    0.27    0.43 
  -6   3   4   -0.01    0.27 
   6   3  -4    0.81    0.54 
   6   3  -4    0.21    0.34 
   5  -3  -4   14.18    1.11 
   5  -3  -4   15.34    0.76 
   5  -3  -4   14.73    1.15 
  -5  -3   4   13.57    0.98 
   5   3  -4   15.65    0.96 
  -5   3   4   14.81    0.76 
   5   3  -4   15.99    1.13 
   4  -3  -4    8.56    0.85 
  -4  -3   4    8.09    0.74 
   4  -3  -4    9.37    0.87 
   4  -3  -4    9.70    0.57 
  -4   3   4    8.88    0.55 
   4   3  -4    9.02    1.00 
   4   3  -4    9.67    0.69 
  -4   3   4    8.86    0.57 
   3  -3  -4   33.65    1.51 
   3  -3  -4   35.78    1.58 
  -3  -3   4   33.53    1.44 
   3  -3  -4   32.41    1.18 
  -3  -3   4   31.72    1.28 
  -3   3   4   34.54    1.19 
   3   3  -4   34.32    1.33 
   3   3  -4   35.53    1.60 
  -3   3   4   35.59    1.22 
   2  -3  -4    8.89    0.57 
   2  -3  -4    9.40    0.71 
   2  -3  -4   10.36    0.77 
  -2  -3   4    9.73    0.61 
  -2  -3   4   10.33    0.76 
  -2   3   4    8.71    0.58 
   2   3  -4    9.36    0.62 
  -2   3   4    9.53    0.73 
   2   3  -4   11.45    0.85 
  -2   3   4    9.21    0.55 
  -1  -3   4   23.76    1.00 
   1  -3  -4   22.77    1.01 
  -1  -3   4   24.21    1.15 
   1  -3  -4   24.78    1.19 
   1  -3  -4   22.24    0.98 
  -1  -3   4   25.08    1.16 
   1   3  -4   22.11    1.15 
  -1   3   4   24.84    1.04 
  -1   3   4   24.40    1.01 
   1   3  -4   23.71    1.02 
   0  -3  -4   11.52    0.77 
   0  -3   4   13.59    0.85 
   0  -3   4   12.41    0.72 
   0  -3   4   12.77    0.79 
   0  -3  -4   12.20    0.84 
   0  -3  -4   12.64    0.60 
   0   3  -4   12.86    0.87 
   0   3   4   13.35    0.60 
   0   3   4   12.31    0.77 
   0   3  -4   12.24    0.74 
   0   3  -4   12.50    0.80 
  -1  -3  -4    0.53    0.14 
   1  -3   4    0.14    0.27 
  -1  -3  -4    0.66    0.15 
  -1  -3  -4    0.59    0.37 
  -1  -3  -4   -0.07    0.35 
   1  -3   4    0.64    0.30 
  -1   3  -4    0.95    0.34 
  -1   3  -4    0.52    0.32 
  -1   3  -4    0.54    0.31 
  -2  -3  -4   38.19    1.65 
   2  -3   4   39.62    1.53 
  -2  -3  -4   39.46    1.74 
  -2   3  -4   39.64    1.54 
  -2   3  -4   36.31    1.58 
  -2   3  -4   40.06    1.65 
  -3  -3  -4    0.98    0.47 
   3  -3   4    0.40    0.35 
  -3  -3  -4    0.37    0.31 
  -3  -3  -4    0.23    0.12 
   3  -3   4   -0.18    0.28 
   3   3   4    0.11    0.12 
  -3   3  -4    0.42    0.40 
  -3   3  -4   -0.23    0.30 
  -3   3  -4    0.46    0.32 
  -4  -3  -4    3.34    0.63
[truncated: 14,823,565 more chars]
